# Supplementary material for: Postischemic inactivation of HIF prolyl hydroxylases in endothelium promotes maladaptive kidney repair by inducing glycolysis
Source: J Clin Invest. 2024 Dec 2;135(3):e176207. doi: 10.1172/JCI176207 (PMC11785929; doi:10.1172/JCI176207)
Supplement: Supplemental data set 1 [file jci-135-176207-s011.xlsx]

## Sheet: PT
	p_val	avg_log2FC	pct.1	pct.2	p_val_adj
Gm42418	5.23221e-31	-0.876498	0.997	1	1.11854e-26
Rpl6	1.56331e-28	0.41465	0.995	0.972	3.34205e-24
Ugt2b37	3.52521e-27	-0.819582	0.768	0.908	7.5362e-23
Cycs	1.01065e-25	-0.519855	0.915	0.939	2.16056e-21
Cyp2e1	2.1905e-25	-0.972575	0.538	0.751	4.68285e-21
Apoe	2.05979e-24	0.694937	0.994	0.967	4.40342e-20
Slc6a6	7.75381e-24	0.552018	0.928	0.858	1.65761e-19
Rps28	1.47567e-20	0.310958	0.997	0.987	3.1547e-16
Cyp2j13	2.514e-19	-0.340965	0.256	0.505	5.37443e-15
Slc51a	2.80332e-18	-0.383485	0.264	0.503	5.99295e-14
Ide	4.65493e-18	-0.358796	0.61	0.764	9.95131e-14
Selenop	7.51491e-18	-0.56778	0.923	0.954	1.60654e-13
Lars2	9.21508e-18	-0.701422	0.714	0.862	1.97e-13
Guca2b	1.18982e-16	-0.637576	0.805	0.882	2.5436e-12
Tmem37	2.25972e-16	0.456788	0.885	0.805	4.83083e-12
Alpl	6.83935e-16	0.471721	0.858	0.775	1.46212e-11
mt-Atp6	5.13626e-15	-0.497122	0.995	0.996	1.09803e-10
Atp11a	6.29912e-15	-0.592865	0.511	0.689	1.34663e-10
Ugt2b38	6.76332e-15	-0.594202	0.85	0.893	1.44586e-10
Rpl24	1.07716e-14	0.263423	0.994	0.985	2.30275e-10
Dync1i2	2.18778e-14	0.36595	0.874	0.821	4.67705e-10
St13	6.43864e-14	0.279288	0.95	0.934	1.37645e-09
Rps29	1.18543e-13	0.280273	0.998	0.993	2.53421e-09
Rbm3	1.52185e-13	0.289038	0.909	0.875	3.2534e-09
Serbp1	1.71572e-13	0.289303	0.942	0.888	3.66788e-09
Defb29	2.83054e-13	-0.453275	0.815	0.891	6.05112e-09
Sox9	4.66517e-13	-0.469948	0.2	0.387	9.97319e-09
Agt	4.84566e-13	-0.426037	0.31	0.516	1.0359e-08
Mgst1	5.31749e-13	0.369478	0.831	0.764	1.13677e-08
Abracl	6.40847e-13	-0.31778	0.819	0.853	1.37e-08
Lap3	6.95447e-13	-0.378152	0.882	0.915	1.48673e-08
Nfib	2.24514e-12	0.357675	0.736	0.615	4.79967e-08
Nme2	2.81577e-12	-0.270268	0.99	0.982	6.01955e-08
Spns3	2.93683e-12	0.346243	0.524	0.352	6.27835e-08
Rpl35	3.65704e-12	0.271139	0.976	0.941	7.81802e-08
Cyb5a	3.95191e-12	-0.365083	0.973	0.972	8.4484e-08
Gpc3	4.96418e-12	0.44192	0.805	0.711	1.06124e-07
Cib1	5.02159e-12	-0.298359	0.818	0.884	1.07352e-07
Prodh2	5.06083e-12	0.368032	0.588	0.422	1.0819e-07
Atpif1	6.56414e-12	-0.249281	0.986	0.98	1.40328e-07
Ap2a2	7.7167e-12	0.297402	0.874	0.832	1.64968e-07
mt-Co2	1.01287e-11	-0.402205	0.994	0.989	2.16532e-07
Herpud1	1.16213e-11	0.405349	0.847	0.766	2.4844e-07
Gm32461	1.32433e-11	-0.329759	0.762	0.862	2.83116e-07
Plac8	1.3653e-11	-0.360967	0.46	0.639	2.91875e-07
Rpl38	1.46773e-11	0.257248	0.998	0.987	3.13771e-07
Rpl5	1.48007e-11	0.250501	0.978	0.967	3.16409e-07
Bcl6	1.65756e-11	-0.226899	0.243	0.427	3.54354e-07
Ntn4	1.80055e-11	0.383213	0.589	0.488	3.84923e-07
Serpinf2	2.79535e-11	-0.311856	0.297	0.484	5.97589e-07
Fuom	3.3476e-11	-0.324799	0.74	0.821	7.15649e-07
Hspa5	3.48838e-11	0.381729	0.923	0.886	7.45747e-07
Pea15a	3.58186e-11	-0.233387	0.222	0.409	7.6573e-07
Galns	6.39047e-11	-0.207858	0.294	0.468	1.36616e-06
Ephx2	6.90163e-11	-0.346864	0.698	0.825	1.47543e-06
B4galt5	7.54958e-11	-0.26103	0.224	0.392	1.61395e-06
Rps21	1.3976e-10	0.272933	0.995	0.991	2.98779e-06
Arglu1	1.41243e-10	0.236867	0.768	0.674	3.0195e-06
Wwc1	1.44483e-10	0.274157	0.783	0.729	3.08875e-06
Cbx3	1.52678e-10	0.277794	0.765	0.674	3.26396e-06
Malat1	1.55147e-10	0.628497	0.989	0.985	3.31673e-06
Ndufb8	2.13125e-10	-0.227463	0.965	0.965	4.55619e-06
Ugt8a	2.24449e-10	-0.244748	0.182	0.35	4.79828e-06
Fads1	2.99697e-10	-0.257243	0.439	0.617	6.40693e-06
Cox8a	7.47896e-10	-0.210608	0.997	0.991	1.59885e-05
Prpf4b	7.72134e-10	0.271317	0.808	0.729	1.65067e-05
Rpl37	7.98212e-10	0.252047	0.997	0.985	1.70642e-05
Gsta2	9.10184e-10	0.610976	0.786	0.691	1.94579e-05
Eif5b	9.13209e-10	0.286632	0.858	0.845	1.95226e-05
Top1	9.88163e-10	0.309616	0.859	0.794	2.11249e-05
Srrm2	1.29772e-09	0.273141	0.885	0.829	2.77427e-05
Sfpq	1.65525e-09	0.284445	0.804	0.718	3.53858e-05
mt-Nd1	2.13711e-09	-0.338516	0.994	0.991	4.56871e-05
mt-Co3	2.22944e-09	-0.342098	0.997	0.996	4.7661e-05
1110004F10Rik	2.32634e-09	0.259984	0.832	0.775	4.97326e-05
Eif3j1	2.9283e-09	0.260391	0.765	0.702	6.26011e-05
Car2	3.06106e-09	-0.331574	0.936	0.943	6.54393e-05
Hmgb1	3.34509e-09	0.227405	0.936	0.932	7.15114e-05
Tcea3	3.67128e-09	0.295003	0.738	0.683	7.84846e-05
Pebp1	4.38355e-09	-0.290998	0.947	0.958	9.37116e-05
Nox4	4.49575e-09	0.36424	0.843	0.805	9.61102e-05
Cdh16	5.65489e-09	-0.259453	0.915	0.943	0.00012089
Amn	5.76e-09	-0.281701	0.863	0.904	0.000123137
Nsa2	6.39336e-09	0.302949	0.89	0.845	0.000136677
Cd14	7.02575e-09	0.44576	0.527	0.385	0.000150197
Slc22a2	7.15222e-09	-0.363505	0.35	0.503	0.0001529
Gsta4	7.47632e-09	0.320876	0.383	0.241	0.000159829
Ppp2r3a	8.69814e-09	0.265784	0.759	0.705	0.000185949
Ethe1	9.0741e-09	-0.319777	0.714	0.81	0.000193986
Slc38a2	1.27521e-08	0.358987	0.802	0.72	0.000272614
mt-Nd2	1.32878e-08	-0.35998	0.992	0.987	0.000284066
Rbm25	1.41144e-08	0.281299	0.847	0.799	0.000301739
Nus1	1.42825e-08	-0.369532	0.861	0.915	0.000305332
Ldhd	1.65442e-08	-0.363232	0.626	0.722	0.000353681
mt-Co1	1.75648e-08	-0.30542	0.997	0.993	0.000375501
1810058I24Rik	1.83685e-08	-0.292835	0.85	0.864	0.000392683
Rdx	1.8793e-08	0.248073	0.896	0.858	0.000401756
Sgk1	1.95478e-08	0.529668	0.385	0.247	0.000417893
Sat1	1.95936e-08	0.515727	0.955	0.947	0.000418873
Ndufa1	1.99626e-08	-0.229125	0.931	0.958	0.000426761
AY036118	2.07836e-08	-0.428963	0.799	0.891	0.000444312
Cdhr5	2.52461e-08	-0.310665	0.823	0.877	0.000539712
Nuak2	3.04488e-08	0.452653	0.527	0.398	0.000650935
Nat8	3.81966e-08	-0.233758	0.444	0.621	0.000816567
Acot1	3.84943e-08	-0.230492	0.572	0.709	0.000822931
Col4a4	4.16966e-08	-0.323714	0.649	0.766	0.000891391
Slc22a1	4.81112e-08	-0.280526	0.834	0.88	0.00102852
Hist1h2bc	5.77232e-08	-0.284707	0.804	0.871	0.00123401
Pecr	5.87653e-08	-0.383684	0.728	0.818	0.00125629
Srsf11	6.35643e-08	0.246112	0.818	0.753	0.00135888
Ubald2	6.39631e-08	-0.263481	0.669	0.788	0.0013674
Cmtm6	6.50958e-08	-0.236525	0.458	0.597	0.00139162
Micos10	7.86612e-08	-0.243247	0.925	0.943	0.00168162
Smdt1	8.20145e-08	-0.261202	0.942	0.956	0.00175331
Cd47	8.78414e-08	-0.282069	0.749	0.803	0.00187787
Abca3	9.11026e-08	-0.261548	0.728	0.807	0.00194759
Rnf181	1.02748e-07	-0.240658	0.601	0.722	0.00219655
Tpd52	1.12988e-07	-0.227924	0.788	0.856	0.00241546
Gnpda1	1.21012e-07	-0.265669	0.559	0.711	0.002587
Tmco1	1.21667e-07	0.282672	0.89	0.856	0.00260101
Tstd1	1.26461e-07	0.242212	0.395	0.249	0.00270349
Nrg1	1.74556e-07	0.504009	0.447	0.322	0.00373166
Gas5	1.7963e-07	0.28852	0.946	0.897	0.00384014
Rpl23a	2.31015e-07	0.235026	0.973	0.95	0.00493863
Hsp90b1	2.47852e-07	0.260815	0.93	0.902	0.00529858
Slc22a12	2.7658e-07	-0.390243	0.375	0.516	0.00591274
Msrb1	2.85474e-07	-0.244076	0.775	0.842	0.00610286
Aebp1	3.0301e-07	0.304351	0.543	0.44	0.00647775
Cttnbp2	3.05078e-07	0.222536	0.565	0.431	0.00652195
Col4a3	3.15923e-07	-0.229664	0.438	0.571	0.00675379
Clybl	3.27974e-07	0.262797	0.674	0.617	0.00701143
Hacd2	3.75053e-07	-0.22164	0.597	0.726	0.00801789
Acy3	4.49707e-07	-0.531879	0.625	0.716	0.00961384
Rrbp1	4.89788e-07	0.276674	0.866	0.834	0.0104707
Lpp	5.1001e-07	0.270669	0.859	0.818	0.010903
Apeh	5.10805e-07	-0.277373	0.455	0.571	0.01092
Acin1	5.4095e-07	0.255587	0.773	0.724	0.0115644
2810004N23Rik	5.64802e-07	0.23177	0.653	0.573	0.0120743
Rbm39	5.87263e-07	0.216424	0.922	0.91	0.0125545
Zeb2	5.9617e-07	0.335745	0.674	0.567	0.0127449
Aldh4a1	5.96547e-07	-0.326918	0.714	0.801	0.012753
Adh1	6.05477e-07	-0.37041	0.631	0.722	0.0129439
Dhrs3	6.67126e-07	0.262139	0.738	0.676	0.0142618
Gc	6.7626e-07	0.361806	0.586	0.464	0.0144571
Amotl2	7.14958e-07	0.308963	0.447	0.319	0.0152844
Kmt2a	7.55269e-07	0.223479	0.636	0.519	0.0161461
Nfe2l2	7.96114e-07	0.284363	0.712	0.661	0.0170193
Cndp2	9.33688e-07	-0.601617	0.781	0.84	0.0199604
Spp2	9.3698e-07	0.517724	0.669	0.575	0.0200308
Nr2f6	1.00659e-06	-0.214086	0.652	0.753	0.0215189
Calr	1.0327e-06	0.210552	0.963	0.926	0.022077
Gm47283	1.07834e-06	0.230683	0.479	0.354	0.0230527
Prlr	1.13069e-06	0.206679	0.388	0.267	0.0241719
Mpc1	1.14932e-06	-0.222066	0.93	0.95	0.0245702
Rps27	1.22339e-06	0.205613	0.987	0.98	0.0261537
Tln2	1.35865e-06	0.235067	0.438	0.33	0.0290453
Gm16010	1.50112e-06	0.217441	0.364	0.245	0.0320909
Cyb5b	1.55241e-06	-0.209493	0.741	0.81	0.0331874
Aimp1	1.78037e-06	0.255272	0.823	0.751	0.0380608
4632427E13Rik	2.00127e-06	0.297129	0.57	0.468	0.0427832
Msra	2.16487e-06	-0.207035	0.898	0.93	0.0462805
Srsf3	2.25976e-06	0.238057	0.853	0.816	0.0483091
Nt5e	2.28378e-06	-0.22258	0.43	0.556	0.0488227

## Sheet: Inj-PT
	p_val	avg_log2FC	pct.1	pct.2	p_val_adj
mt-Atp6	4.94e-20	-0.476296	1	1	1.06e-15
Guca2b	6.68e-19	-1.15824	0.553	0.809	1.43e-14
Gm42418	1.31e-16	-0.640544	1	1	2.79e-12
mt-Co3	1e-13	-0.341782	1	1	2.14e-09
Cyp2j13	1.88e-12	-0.413139	0.404	0.65	4.02e-08
Ctsz	3.11e-12	-0.394239	0.927	0.986	6.64e-08
AY036118	8.63e-12	-0.48572	0.764	0.908	1.84e-07
Rps19	1.09e-11	-0.239221	1	1	2.32e-07
Cyb5a	1.52e-11	-0.348092	0.989	0.989	3.24e-07
Igfbp4	1.56e-11	-0.478737	0.855	0.968	3.33e-07
mt-Co2	3.15e-11	-0.267078	1	1	6.72e-07
mt-Nd2	4.39e-11	-0.394379	1	1	9.39e-07
Rps28	4.42e-11	0.263077	1	0.996	9.46e-07
Hspa5	5.84e-11	0.426772	0.985	0.972	1.25e-06
Txn1	7.37e-11	-0.265807	0.993	1	1.57e-06
Eif6	9.1e-11	-0.323545	0.996	0.989	1.94e-06
Cbx3	1.65e-10	0.337211	0.927	0.89	3.52e-06
Ubd	3.03e-10	-0.41596	0.505	0.753	6.47e-06
Dync1i2	4.03e-10	0.293334	0.989	0.989	8.62e-06
Gpx1	4.63e-10	-0.363156	1	1	9.89e-06
Tpt1	7.4e-10	-0.276936	1	0.996	1.58e-05
Amn	1.17e-09	-0.35823	0.782	0.912	2.5e-05
Cyba	1.23e-09	-0.308683	0.993	0.996	2.62e-05
mt-Co1	1.61e-09	-0.237776	1	1	3.45e-05
Fuom	1.91e-09	-0.32404	0.771	0.876	4.07e-05
Ldhb	2.16e-09	-0.532157	1	1	4.62e-05
Pea15a	2.44e-09	-0.368827	0.771	0.894	5.22e-05
Slc38a2	2.74e-09	0.430401	0.956	0.915	5.86e-05
Cpn1	3.28e-09	-0.386363	0.815	0.922	7.01e-05
Cstb	3.41e-09	-0.335505	0.996	0.993	7.29e-05
Pebp1	3.87e-09	-0.217648	0.989	0.989	8.28e-05
Sec62	4.74e-09	0.260273	0.989	0.996	0.000101371
Lmo4	6.79e-09	0.370925	0.891	0.82	0.000145142
Klk1	7.57e-09	1.07625	0.378	0.177	0.000161872
Ubb	8.08e-09	-0.24382	0.996	0.996	0.000172815
B230219D22Rik	9.42e-09	0.273714	0.96	0.922	0.000201478
Wdr43	1.07e-08	0.246351	0.764	0.625	0.000228241
Snrnp27	1.08e-08	0.280509	0.953	0.912	0.00023046
Cd47	1.4e-08	-0.305802	0.971	0.996	0.000298656
Dbi	1.65e-08	-0.267956	1	1	0.000352344
Abracl	1.81e-08	-0.245169	0.989	0.972	0.000387221
Rps29	1.83e-08	0.256114	1	1	0.000392013
Crim1	1.93e-08	0.330157	0.818	0.693	0.000411616
Tacstd2	2.7e-08	0.453773	0.611	0.403	0.000578123
Wwc2	2.93e-08	0.254445	0.88	0.777	0.000626449
Aoc1	2.95e-08	-0.386181	0.873	0.943	0.000630006
Rdx	3.26e-08	0.266794	0.956	0.951	0.000696535
Pdap1	4.87e-08	0.299836	0.975	0.94	0.00104107
Ap2a2	5.92e-08	0.261115	0.942	0.89	0.00126584
Vcam1	6.3e-08	-0.419035	0.92	0.972	0.00134745
mt-Nd1	6.84e-08	-0.316668	1	1	0.00146176
Ahnak	6.95e-08	0.448907	0.924	0.887	0.0014859
Nmt1	7.75e-08	0.295041	0.916	0.88	0.00165751
Rpl6	8.35e-08	0.218082	1	0.996	0.00178495
Itgb1	8.86e-08	0.409155	0.967	0.965	0.00189334
Amotl2	9.28e-08	0.329936	0.607	0.42	0.0019846
Lars2	9.61e-08	-0.335024	0.629	0.813	0.00205501
Tmem176a	9.69e-08	-0.289104	0.996	1	0.00207247
Cib1	1.07e-07	-0.262059	0.938	0.979	0.00229722
Rbp1	1.16e-07	-0.621587	0.793	0.869	0.00247375
1110004F10Rik	1.19e-07	0.25746	0.96	0.954	0.00254772
Serbp1	1.21e-07	0.259866	0.993	0.993	0.00258755
Clic1	1.22e-07	-0.241632	0.982	0.993	0.00261362
Morf4l1	1.24e-07	0.206701	0.989	0.996	0.00264387
Atpif1	1.32e-07	-0.215671	0.996	0.993	0.00282009
Cd63	1.5e-07	-0.214769	0.996	0.996	0.00321178
Phactr4	1.99e-07	0.26986	0.855	0.731	0.00425927
Son	2.2e-07	0.20723	0.975	0.982	0.00469498
Rbm25	2.34e-07	0.246519	0.949	0.915	0.0049947
Knop1	2.69e-07	0.302048	0.858	0.788	0.00574105
Copa	2.74e-07	0.262017	0.905	0.823	0.00586299
Ccn2	2.81e-07	0.596358	0.36	0.17	0.00600881
Ep300	3.29e-07	0.270375	0.731	0.551	0.00702613
Brd7	4.11e-07	0.205145	0.775	0.636	0.00879073
Prpf4b	4.14e-07	0.270589	0.92	0.83	0.00884994
Ctcf	4.15e-07	0.225897	0.829	0.749	0.00887043
Mep1a	4.48e-07	-0.292788	0.684	0.855	0.00956781
Pdia4	6.29e-07	0.249352	0.716	0.618	0.0134378
Pmepa1	6.59e-07	0.530496	0.815	0.746	0.0140904
Ugt2b37	7.02e-07	-0.661487	0.673	0.82	0.0150093
Smtn	7.45e-07	0.251001	0.644	0.481	0.0159226
Eif3j1	7.71e-07	0.250149	0.902	0.852	0.016479
Rsrc2	7.84e-07	0.226753	0.902	0.866	0.0167685
Slc22a1	7.92e-07	-0.226447	0.498	0.703	0.0169331
Msantd4	8.62e-07	0.260097	0.815	0.728	0.0184338
Chd4	1.47e-06	0.274495	0.964	0.943	0.0313415
Trim47	1.69e-06	-0.250753	0.88	0.926	0.0361899
Aebp1	2.01e-06	0.41425	0.8	0.721	0.043014
Ppig	2.04e-06	0.225272	0.902	0.876	0.0436518
Tmbim4	2.06e-06	-0.207541	0.978	0.993	0.0440148

## Sheet: TAL
	p_val	avg_log2FC	pct.1	pct.2	p_val_adj
mt-Atp6	4.58e-27	-0.718443	0.993	0.998	9.8e-23
Cldn7	1.91e-21	0.499219	0.949	0.919	4.08e-17
Ezr	3.08e-20	0.448801	0.949	0.94	6.59e-16
Pdcd4	2.07e-19	0.531124	0.855	0.79	4.41e-15
Gm42418	5.45e-19	-0.440016	0.998	1	1.16e-14
Lmo4	7.35e-19	0.431288	0.886	0.801	1.57e-14
Dstn	8.83e-19	0.375958	0.967	0.946	1.89e-14
mt-Co2	3.28e-18	-0.521959	0.996	0.996	7.01e-14
mt-Co3	4.27e-18	-0.512149	0.998	1	9.13e-14
mt-Nd2	4.41e-18	-0.595835	0.991	0.991	9.43e-14
Hsp90ab1	7e-18	0.306303	0.984	0.989	1.5e-13
AC149090.1	9.48e-18	0.493207	0.743	0.517	2.03e-13
Eif5b	1.62e-17	0.385943	0.924	0.852	3.46e-13
Kras	6.49e-17	0.429264	0.875	0.756	1.39e-12
Rrbp1	2.53e-16	0.475459	0.908	0.834	5.4e-12
Morf4l1	2.57e-16	0.292716	0.944	0.935	5.49e-12
Ahnak	1.25e-15	0.517034	0.908	0.794	2.66e-11
Chd4	1.8e-15	0.395923	0.908	0.85	3.84e-11
Prpf38b	2.63e-15	0.371538	0.705	0.494	5.62e-11
Nfe2l1	3.75e-15	0.373329	0.902	0.841	8.01e-11
Set	8.09e-15	0.337375	0.929	0.875	1.73e-10
mt-Co1	8.12e-15	-0.465725	0.998	1	1.74e-10
Ptma	1.15e-14	0.248858	0.993	0.993	2.46e-10
Smarca2	2.48e-14	0.410275	0.826	0.685	5.3e-10
AY036118	5.12e-14	-0.593218	0.808	0.906	1.09e-09
Cbx3	6.84e-14	0.340386	0.873	0.772	1.46e-09
Iqgap1	2.35e-13	0.331081	0.926	0.897	5.02e-09
Pea15a	2.87e-13	-0.381031	0.761	0.852	6.13e-09
Sema3c	5.48e-13	0.46562	0.83	0.689	1.17e-08
Dync1i2	1.41e-12	0.318972	0.933	0.913	3.02e-08
Eif3j1	1.43e-12	0.310514	0.815	0.723	3.07e-08
Ncl	1.6e-12	0.30182	0.931	0.931	3.42e-08
mt-Nd1	1.75e-12	-0.35989	1	0.984	3.75e-08
Ptms	3.02e-12	0.298553	0.96	0.944	6.46e-08
Hmgb1	3.48e-12	0.265689	0.96	0.942	7.44e-08
Bok	5.57e-12	0.334961	0.451	0.239	1.19e-07
Rhoa	9.39e-12	0.305288	0.929	0.899	2.01e-07
Cox8a	9.88e-12	-0.377701	0.971	0.987	2.11e-07
Jund	1.03e-11	0.455422	0.96	0.917	2.2e-07
Dynll1	1.1e-11	0.317303	0.951	0.915	2.36e-07
Srrm1	1.31e-11	0.308566	0.917	0.821	2.8e-07
Calm2	2e-11	0.230495	0.955	0.962	4.27e-07
Dbi	2.1e-11	-0.411113	0.967	0.978	4.48e-07
Pak2	2.57e-11	0.248637	0.839	0.736	5.49e-07
Hsd11b2	3.17e-11	0.503189	0.538	0.353	6.77e-07
Slc38a2	3.72e-11	0.431334	0.935	0.866	7.94e-07
Dbp	9.03e-11	0.207211	0.413	0.217	1.93e-06
Rps18	9.57e-11	-0.248001	0.975	0.984	2.05e-06
Tagln2	1.12e-10	0.312439	0.886	0.834	2.4e-06
Cox6c	1.17e-10	-0.377479	0.978	0.991	2.49e-06
Ndufs2	1.3e-10	-0.35726	0.864	0.906	2.79e-06
Ankrd12	1.37e-10	0.318181	0.81	0.689	2.93e-06
Nucks1	1.4e-10	0.286473	0.913	0.817	3e-06
Atp5l	1.56e-10	-0.388138	0.964	0.978	3.34e-06
Rps17	1.66e-10	-0.223467	0.967	0.975	3.54e-06
mt-Nd3	1.78e-10	-0.430353	0.98	0.978	3.8e-06
Hnrnpab	1.86e-10	0.31034	0.906	0.837	3.97e-06
Spp1	2.45e-10	-0.44542	1	1	5.23e-06
Ndufa4	3.59e-10	-0.357748	0.973	0.978	7.69e-06
Prpf4b	4.33e-10	0.308058	0.833	0.734	9.25e-06
Aebp1	4.33e-10	0.380286	0.699	0.526	9.27e-06
Rpl7a	4.34e-10	-0.247068	0.953	0.98	9.29e-06
Nudcd3	5.39e-10	0.306159	0.766	0.651	1.15e-05
Srrm2	5.47e-10	0.292262	0.929	0.861	1.17e-05
Herpud1	6.69e-10	0.295509	0.777	0.705	1.43e-05
Calm1	8.91e-10	0.235325	0.953	0.953	1.9e-05
Arpc2	9.16e-10	0.240903	0.915	0.926	1.96e-05
Sinhcaf	1.01e-09	0.255144	0.683	0.528	2.16e-05
Timp2	1.04e-09	0.464044	0.587	0.416	2.23e-05
Rtf1	1.08e-09	0.298257	0.806	0.691	2.3e-05
Gm47283	1.08e-09	0.390604	0.629	0.443	2.31e-05
Ap2a2	1.24e-09	0.260743	0.804	0.707	2.65e-05
Ide	1.49e-09	-0.300028	0.647	0.743	3.18e-05
Nmt2	1.8e-09	0.248994	0.676	0.523	3.85e-05
Prr15l	1.86e-09	0.269369	0.821	0.763	3.98e-05
Ezh1	1.93e-09	0.2516	0.632	0.474	4.12e-05
Hnrnpm	2.11e-09	0.307633	0.828	0.716	4.51e-05
Atp5j2	2.13e-09	-0.311395	0.962	0.973	4.56e-05
Sfpq	2.2e-09	0.262252	0.846	0.736	4.7e-05
mt-Nd4	2.39e-09	-0.426975	0.989	0.987	5.11e-05
Rbm39	2.65e-09	0.245485	0.955	0.911	5.66e-05
Nfe2l2	2.91e-09	0.267824	0.9	0.877	6.22e-05
Dcdc2a	2.94e-09	-0.386661	0.79	0.817	6.29e-05
Rpl26	2.97e-09	-0.22804	0.978	0.991	6.36e-05
Timp3	2.99e-09	0.506398	0.842	0.781	6.39e-05
Kmt2a	3.11e-09	0.316536	0.821	0.709	6.64e-05
Rdx	3.29e-09	0.233319	0.886	0.852	7.03e-05
Tsc22d3	3.52e-09	0.264927	0.549	0.376	7.52e-05
Ly6e	3.63e-09	0.388545	0.953	0.908	7.76e-05
Afdn	3.79e-09	0.285621	0.792	0.691	8.11e-05
Hoxb9	4.92e-09	0.281582	0.862	0.787	0.00010515
Itgb1	6.02e-09	0.298834	0.906	0.868	0.000128726
Zc3h13	8.07e-09	0.242819	0.75	0.602	0.000172502
Ywhah	8.39e-09	0.300856	0.891	0.872	0.000179402
Smim24	8.78e-09	0.219198	0.511	0.333	0.000187678
Hp1bp3	8.96e-09	0.243471	0.83	0.756	0.000191498
Umod	9.49e-09	-0.451059	0.942	0.978	0.000202844
Sytl2	1.03e-08	0.432496	0.868	0.79	0.000219872
mt-Cytb	1.15e-08	-0.34164	0.993	0.993	0.000245088
Chchd10	1.19e-08	-0.465229	0.931	0.969	0.000254801
Ndufa13	1.2e-08	-0.254433	0.958	0.969	0.000256876
Tln1	1.24e-08	0.273238	0.795	0.702	0.000264354
Eif1a	1.3e-08	0.261144	0.812	0.749	0.00027848
Dsp	1.38e-08	0.30678	0.815	0.716	0.000295867
Uqcrh	1.43e-08	-0.338043	0.953	0.982	0.000305553
Arglu1	1.54e-08	0.284981	0.833	0.738	0.000329542
Atp5h	1.57e-08	-0.323804	0.96	0.98	0.000336028
Pdgfa	1.73e-08	0.286102	0.815	0.7	0.000369071
Usp2	1.86e-08	0.364918	0.547	0.441	0.000396807
Zzz3	2.13e-08	0.225143	0.685	0.521	0.000456311
Mycbp2	2.35e-08	0.254696	0.815	0.72	0.000503233
Mier1	2.37e-08	0.249029	0.839	0.77	0.000506687
F2rl1	2.42e-08	0.264641	0.772	0.658	0.000516494
Defb1	2.74e-08	-0.444533	0.862	0.917	0.000586706
Son	2.78e-08	0.210754	0.944	0.906	0.000593732
Arhgef5	2.85e-08	0.258571	0.699	0.584	0.000608442
Muc1	2.97e-08	0.261047	0.922	0.828	0.000635526
Malat1	3.08e-08	0.486945	0.998	0.996	0.000657978
Itgb4	3.22e-08	0.204532	0.516	0.347	0.000688604
Sec14l1	3.67e-08	0.375061	0.737	0.633	0.000784365
Atrx	3.97e-08	0.299138	0.911	0.826	0.000849372
Gprc5a	4.27e-08	0.29543	0.502	0.327	0.000912984
Ist1	4.72e-08	0.229631	0.688	0.564	0.0010094
Arid4b	4.76e-08	0.212456	0.786	0.655	0.00101729
Zfr	5.43e-08	0.244931	0.734	0.595	0.00115977
Plp2	5.5e-08	0.251518	0.817	0.727	0.00117481
Phrf1	5.88e-08	0.207401	0.513	0.34	0.00125596
Wls	6.13e-08	0.265956	0.915	0.859	0.00131001
Ttc3	6.31e-08	0.319238	0.828	0.709	0.00134988
Wasf2	7.17e-08	0.219722	0.801	0.747	0.00153287
Cox4i1	7.68e-08	-0.260086	0.982	0.984	0.00164239
Nme2	7.71e-08	-0.236642	0.958	0.975	0.00164867
Sptbn1	7.84e-08	0.27319	0.915	0.897	0.00167683
Rps6	8.2e-08	-0.233305	0.96	0.978	0.00175368
Prrc2c	8.95e-08	0.256712	0.884	0.843	0.0019125
Btg1	9.4e-08	0.313221	0.917	0.877	0.00201042
Kmt2e	1.01e-07	0.242586	0.797	0.691	0.00214964
Ndufs6	1.03e-07	-0.356435	0.897	0.906	0.00219576
Sdc4	1.07e-07	0.298969	0.958	0.919	0.00227969
Krt19	1.09e-07	0.554612	0.703	0.566	0.00232808
Arhgap5	1.23e-07	0.269121	0.877	0.767	0.00261917
Ywhaz	1.29e-07	0.241514	0.906	0.89	0.00274878
Rpl22l1	1.29e-07	-0.343707	0.906	0.931	0.0027612
1110004F10Rik	1.43e-07	0.222056	0.871	0.828	0.00305002
Mcl1	1.65e-07	0.272418	0.866	0.817	0.00353171
Slc25a5	1.72e-07	-0.353337	0.938	0.969	0.00367239
Cdv3	1.87e-07	0.215729	0.795	0.734	0.00400213
Cox7b	1.91e-07	-0.397218	0.949	0.964	0.00408743
Ddah2	1.95e-07	0.280198	0.855	0.803	0.00417377
Dnaja1	2.07e-07	0.201225	0.9	0.85	0.0044165
Syne2	2.13e-07	0.358427	0.949	0.895	0.00454335
Cggbp1	2.14e-07	0.259193	0.788	0.705	0.00457507
Ptprs	2.28e-07	0.254783	0.634	0.474	0.00487105
Srsf11	2.32e-07	0.233082	0.886	0.808	0.00495735
mt-Nd5	2.34e-07	-0.385109	0.969	0.966	0.00500945
Cox6b1	2.5e-07	-0.360564	0.964	0.969	0.00534544
Tacstd2	2.65e-07	0.266545	0.833	0.736	0.00566303
Sfn	2.69e-07	0.340068	0.815	0.725	0.00574866
Cox7a2	2.73e-07	-0.344374	0.953	0.973	0.00583755
Ralbp1	3.02e-07	0.221031	0.871	0.792	0.00646138
Tmem176a	3.07e-07	-0.252147	0.949	0.964	0.00656226
2200002D01Rik	3.14e-07	0.324045	0.77	0.653	0.0067123
Ndufab1	3.3e-07	-0.307512	0.891	0.931	0.00706367
Knop1	3.71e-07	0.228079	0.81	0.709	0.00794166
L1cam	3.94e-07	0.2339	0.672	0.559	0.00842928
Klf4	4.17e-07	0.413587	0.783	0.644	0.00890661
Brd1	4.19e-07	0.213976	0.766	0.64	0.00895879
Sltm	4.41e-07	0.240505	0.761	0.638	0.00942069
Cox7c	4.49e-07	-0.311995	0.975	0.987	0.00959282
Sf3b2	4.7e-07	0.230912	0.868	0.821	0.0100446
Gsk3b	5.05e-07	0.26678	0.853	0.783	0.0107856
Foxq1	5.25e-07	0.2436	0.489	0.329	0.011217
Smad2	5.63e-07	0.211927	0.641	0.497	0.0120433
Uqcrb	5.67e-07	-0.286675	0.955	0.969	0.0121198
Tsc22d4	6.13e-07	0.203806	0.859	0.812	0.0130951
Tspan1	6.15e-07	0.34548	0.719	0.631	0.0131567
Cttn	6.39e-07	0.214507	0.81	0.756	0.013658
Nktr	6.42e-07	0.27824	0.79	0.662	0.013719
Ablim1	6.55e-07	0.263703	0.761	0.651	0.0140127
Ankrd11	6.63e-07	0.249401	0.801	0.691	0.0141842
Ptp4a2	6.64e-07	0.225151	0.884	0.877	0.0141851
Klf7	6.91e-07	0.231673	0.746	0.617	0.0147738
Ly6a	7.09e-07	0.318796	0.984	0.978	0.0151597
Hspa5	7.54e-07	0.226722	0.908	0.87	0.0161183
Klf5	7.6e-07	0.23964	0.556	0.418	0.0162482
Cldn3	7.65e-07	0.281374	0.868	0.808	0.0163502
Cr1l	7.8e-07	0.20279	0.739	0.617	0.0166729
Elf3	8.91e-07	0.267471	0.788	0.669	0.0190525
Atp9a	8.99e-07	0.205451	0.65	0.497	0.0192213
Eif4g1	9.6e-07	0.232225	0.812	0.727	0.020519
Atp5c1	1e-06	-0.277682	0.933	0.953	0.0214183
Cdkn1a	1.01e-06	0.264661	0.699	0.559	0.0215258
Cxadr	1.06e-06	0.27536	0.783	0.673	0.0226006
Ppp1r14b	1.09e-06	0.236573	0.911	0.866	0.0233892
Sema3b	1.11e-06	0.224409	0.469	0.329	0.0238318
Purb	1.12e-06	0.243469	0.837	0.772	0.0240301
Emp1	1.2e-06	0.280262	0.763	0.638	0.0255756
Eapp	1.2e-06	0.219312	0.763	0.664	0.0256021
Synrg	1.24e-06	0.216001	0.621	0.488	0.0265225
Samd9l	1.37e-06	0.332641	0.781	0.678	0.0291998
F11r	1.4e-06	0.226547	0.665	0.537	0.0298597
Elf1	1.53e-06	0.238736	0.792	0.694	0.0326255
Kdm1a	1.57e-06	0.221291	0.752	0.635	0.0335046
Pax2	1.62e-06	0.235794	0.692	0.582	0.0345997
Diaph1	1.63e-06	0.223247	0.759	0.662	0.0349337
Ndufc1	1.66e-06	-0.385901	0.922	0.94	0.0355665
Cd14	1.88e-06	0.36772	0.721	0.595	0.0401906
Golga4	1.92e-06	0.224163	0.81	0.72	0.0409819
Tra2a	1.94e-06	0.211236	0.752	0.638	0.04158

## Sheet: DCT
	p_val	avg_log2FC	pct.1	pct.2	p_val_adj
Klk1	1.5e-22	1.64388	0.949	0.846	3.21e-18
Dync1i2	1.17e-21	0.47537	0.971	0.958	2.49e-17
mt-Atp6	8.33e-21	-0.877525	1	0.996	1.78e-16
Tmem72	1.78e-19	0.583555	0.942	0.867	3.81e-15
Sdc4	2.94e-19	0.443827	0.996	0.983	6.29e-15
Ddah2	2.98e-19	0.650501	0.935	0.833	6.37e-15
mt-Co1	3.44e-19	-0.787077	1	0.996	7.36e-15
Calm2	7.56e-19	0.447233	0.993	0.975	1.62e-14
Tfcp2l1	1.07e-18	0.596384	0.967	0.933	2.29e-14
mt-Co2	1.2e-17	-0.729901	1	1	2.57e-13
mt-Co3	2.84e-17	-0.769128	1	1	6.06e-13
Kras	3.09e-17	0.525291	0.913	0.825	6.61e-13
Jund	3.9e-17	0.587755	0.989	0.975	8.34e-13
Nfe2l1	4.86e-17	0.481185	0.942	0.938	1.04e-12
Ccnd2	5.01e-17	0.961529	0.709	0.429	1.07e-12
Sec62	6.09e-17	0.373554	0.993	0.983	1.3e-12
Spp1	8.31e-17	-0.796602	1	1	1.78e-12
Nfe2l2	9.32e-17	0.47221	0.953	0.921	1.99e-12
Morf4l1	1.4e-16	0.382102	0.989	0.954	2.99e-12
Timp3	1.43e-16	0.72904	0.942	0.821	3.05e-12
Iqgap1	2.26e-16	0.476502	0.975	0.967	4.83e-12
Pdcd4	1.61e-15	0.565711	0.931	0.892	3.45e-11
Itm2b	1.76e-15	0.431691	1	0.996	3.75e-11
Ier3	1.91e-15	0.638343	0.956	0.875	4.08e-11
Efhd1	2.48e-15	0.639233	0.956	0.867	5.29e-11
Cdkl1	2.22e-14	0.543833	0.902	0.767	4.76e-10
Hsd11b2	4.2e-14	0.811841	0.902	0.754	8.99e-10
Pdgfa	1.01e-13	0.484232	0.865	0.754	2.16e-09
Calm1	1.02e-13	0.427786	0.989	0.946	2.18e-09
Dstn	1.36e-13	0.39606	0.993	0.996	2.91e-09
Nfix	1.87e-13	0.512512	0.876	0.833	4e-09
Csrp2	2.44e-13	0.619829	0.92	0.863	5.22e-09
Umod	4.3e-13	-1.10293	0.862	0.912	9.18e-09
Rdx	4.39e-13	0.374422	0.935	0.912	9.39e-09
Scg5	5.91e-13	0.459257	0.869	0.754	1.26e-08
Mecom	6.72e-13	0.447676	0.956	0.925	1.44e-08
Afdn	1.34e-12	0.369431	0.847	0.713	2.87e-08
Cdh1	3.32e-12	0.456941	0.964	0.958	7.1e-08
Klf6	3.53e-12	0.775047	0.935	0.846	7.54e-08
Gm42418	3.6e-12	-0.785228	1	0.996	7.7e-08
Sfpq	4.11e-12	0.386005	0.88	0.767	8.79e-08
Tsc22d4	1.3e-11	0.314752	0.949	0.896	2.78e-07
Id3	1.48e-11	0.551832	0.92	0.8	3.15e-07
AC149090.1	1.64e-11	0.388552	0.735	0.488	3.5e-07
Rnd3	1.78e-11	0.610549	0.796	0.596	3.8e-07
Hsp90ab1	1.83e-11	0.278021	1	0.996	3.92e-07
Tspan1	2.29e-11	0.482582	0.887	0.75	4.9e-07
Nme2	2.62e-11	-0.419104	0.978	0.979	5.6e-07
mt-Nd2	3.5e-11	-0.702045	1	0.996	7.49e-07
Ahnak	3.99e-11	0.548433	0.811	0.696	8.52e-07
Sox4	5.26e-11	0.471708	0.971	0.933	1.12e-06
Slc38a2	5.68e-11	0.592494	0.931	0.883	1.21e-06
Sptan1	5.93e-11	0.3839	0.916	0.85	1.27e-06
Wls	6.2e-11	0.296247	0.964	0.95	1.33e-06
Nfic	6.36e-11	0.390408	0.909	0.871	1.36e-06
Pak2	7.71e-11	0.365214	0.895	0.804	1.65e-06
Lars2	7.74e-11	-0.593871	0.778	0.887	1.66e-06
Cdkn1a	1.02e-10	0.675623	0.764	0.562	2.18e-06
Rps18	1.02e-10	-0.400249	0.993	0.996	2.19e-06
Atp6v0a4	1.04e-10	0.401846	0.956	0.871	2.23e-06
Wfdc2	1.12e-10	0.433361	1	1	2.39e-06
Ddx5	1.12e-10	0.381779	0.996	0.983	2.4e-06
Rhob	1.49e-10	0.609922	0.847	0.746	3.19e-06
S100a13	1.69e-10	0.376572	0.938	0.95	3.62e-06
Ctnna1	1.85e-10	0.307715	0.96	0.971	3.96e-06
Cited2	1.99e-10	0.434642	0.898	0.808	4.24e-06
Cttn	2.52e-10	0.359767	0.851	0.787	5.39e-06
Ap2a2	3.47e-10	0.361964	0.891	0.829	7.42e-06
Mapt	4.79e-10	0.405137	0.796	0.637	1.02e-05
Ankrd12	5.08e-10	0.417523	0.862	0.75	1.09e-05
Pdlim5	5.18e-10	0.313885	0.742	0.529	1.11e-05
Malat1	5.67e-10	0.800853	1	0.992	1.21e-05
Sytl2	5.79e-10	0.502757	0.869	0.8	1.24e-05
Samd9l	6.41e-10	0.478606	0.865	0.792	1.37e-05
Sptbn1	6.68e-10	0.361509	0.971	0.929	1.43e-05
Sec14l1	7.07e-10	0.524661	0.785	0.667	1.51e-05
Rtf1	8.29e-10	0.337543	0.865	0.742	1.77e-05
Ppp2r3a	8.37e-10	0.350201	0.935	0.887	1.79e-05
Hoxb9	8.75e-10	0.363686	0.895	0.825	1.87e-05
mt-Nd1	9.13e-10	-0.52863	0.996	0.992	1.95e-05
Rpl13a	9.36e-10	-0.365371	0.989	0.996	2e-05
Syne2	9.5e-10	0.359724	0.956	0.908	2.03e-05
Dbi	1.04e-09	-0.400502	0.982	0.988	2.23e-05
Sema3c	1.07e-09	0.500229	0.771	0.604	2.29e-05
Klf4	1.1e-09	0.748959	0.807	0.629	2.35e-05
Ly6a	1.27e-09	0.374034	1	0.992	2.72e-05
Mcl1	1.41e-09	0.367317	0.92	0.846	3.02e-05
Ralbp1	1.64e-09	0.324832	0.927	0.9	3.51e-05
Mycbp2	1.65e-09	0.346175	0.858	0.771	3.54e-05
Klk1b9	1.76e-09	0.375572	0.564	0.325	3.76e-05
Usp2	1.78e-09	0.359043	0.771	0.621	3.8e-05
Tmem176a	1.91e-09	-0.391156	0.982	0.983	4.09e-05
L1cam	1.95e-09	0.339928	0.767	0.646	4.16e-05
Kif5b	2.03e-09	0.291469	0.945	0.896	4.33e-05
Fnbp1l	2.35e-09	0.357938	0.822	0.683	5.03e-05
Man2a1	2.55e-09	0.368124	0.818	0.662	5.45e-05
Lmo4	2.84e-09	0.419206	0.865	0.775	6.06e-05
Rplp1	3.01e-09	-0.318318	0.996	1	6.44e-05
Prpf4b	3.29e-09	0.32043	0.869	0.796	7.04e-05
Fgfr1	3.55e-09	0.325148	0.764	0.596	7.59e-05
Micos10	3.84e-09	-0.373771	0.942	0.983	8.22e-05
Ptms	3.89e-09	0.261133	0.996	0.983	8.32e-05
Spag9	4.12e-09	0.307464	0.865	0.742	8.8e-05
Trabd2b	4.13e-09	0.450136	0.815	0.733	8.83e-05
Ppp1r10	4.52e-09	0.468959	0.815	0.688	9.66e-05
Pafah1b1	4.79e-09	0.318683	0.931	0.875	0.00010245
Emp1	5.39e-09	0.43213	0.691	0.475	0.000115129
Dynll1	5.61e-09	0.302821	0.96	0.95	0.000119974
Tacstd2	5.79e-09	0.386677	0.975	0.954	0.000123755
Cbx3	6.2e-09	0.294549	0.891	0.867	0.000132467
Serpinb9	6.46e-09	0.305438	0.658	0.458	0.000138029
F2rl1	6.56e-09	0.384355	0.811	0.683	0.000140307
Igfbp5	7.93e-09	0.509529	0.509	0.279	0.000169629
Clk1	8.25e-09	0.393686	0.895	0.796	0.000176453
Fzd4	8.95e-09	0.410712	0.865	0.808	0.000191367
Zcchc7	9.24e-09	0.327524	0.815	0.654	0.000197638
Rpl7a	9.58e-09	-0.303082	0.975	0.992	0.000204745
Adrb1	9.8e-09	0.216443	0.465	0.246	0.0002096
Flnb	1.02e-08	0.277197	0.855	0.754	0.000217831
Smpdl3a	1.24e-08	0.338946	0.902	0.892	0.000264919
Rpl4	1.26e-08	-0.332614	0.964	0.988	0.000268304
Milr1	1.29e-08	0.233244	0.458	0.225	0.000276035
mt-Cytb	1.29e-08	-0.490366	1	1	0.000276424
Tpt1	1.36e-08	-0.371098	0.996	1	0.000290192
Nipal2	1.41e-08	0.275176	0.735	0.542	0.000301669
Dcdc2a	1.42e-08	-0.385415	0.829	0.9	0.000303023
S100a1	1.49e-08	0.271454	0.993	0.988	0.000318648
Jun	1.51e-08	0.557326	0.964	0.933	0.000322409
Bptf	1.89e-08	0.322638	0.884	0.771	0.000403768
Mal	1.92e-08	0.268925	1	0.988	0.000409853
Gsk3b	2.06e-08	0.31271	0.898	0.812	0.000441303
Tnrc6a	2.1e-08	0.35432	0.884	0.775	0.000448091
Arhgap24	2.11e-08	0.346199	0.865	0.792	0.000451524
Ly6e	2.15e-08	0.358211	1	0.992	0.00045897
Tesc	2.23e-08	0.326459	0.956	0.95	0.000477432
Cbx1	2.33e-08	0.268237	0.895	0.858	0.000498889
Chmp2b	2.33e-08	0.335785	0.847	0.767	0.000499135
Socs2	2.6e-08	0.382181	0.887	0.854	0.000556874
Rpl28	2.72e-08	-0.300883	0.996	0.988	0.0005818
Chd4	2.76e-08	0.316159	0.945	0.929	0.000589525
Hnrnpab	2.8e-08	0.302454	0.931	0.871	0.000599305
Son	2.87e-08	0.263111	0.956	0.946	0.000614236
Tnrc6b	2.89e-08	0.30335	0.851	0.758	0.00061691
Hoxd10	2.93e-08	0.263121	0.811	0.708	0.000627371
Mgll	3.26e-08	0.395338	0.778	0.646	0.000697126
Mafb	3.32e-08	0.433763	0.658	0.471	0.000708845
Cldn7	3.5e-08	0.363025	0.989	0.958	0.000748637
mt-Nd5	3.55e-08	-0.689497	0.978	0.988	0.000758937
Ctcf	3.56e-08	0.295639	0.84	0.742	0.000760111
Camk2n1	3.85e-08	0.337848	0.887	0.829	0.000822479
Rps16	4.05e-08	-0.330152	0.993	0.996	0.000865494
Blnk	4.12e-08	0.328717	0.865	0.796	0.000880039
Pkhd1	4.17e-08	0.365669	0.909	0.867	0.000891271
Tmprss2	4.32e-08	0.36169	0.913	0.883	0.000923273
Srrm2	4.37e-08	0.252136	0.927	0.925	0.000933849
Klf3	4.62e-08	0.311033	0.756	0.617	0.000988137
Myl12a	5.11e-08	0.278114	0.949	0.95	0.00109193
Rpl19	5.47e-08	-0.270936	0.993	0.996	0.00116948
Btg1	5.54e-08	0.351965	0.953	0.942	0.00118454
Casz1	5.93e-08	0.372429	0.836	0.758	0.00126833
Acin1	7.21e-08	0.32667	0.873	0.817	0.00154046
mt-Nd3	7.53e-08	-0.530229	0.996	0.996	0.00161001
Erbin	7.68e-08	0.338846	0.895	0.867	0.00164203
Atp5j2	7.69e-08	-0.390836	0.985	0.992	0.00164483
Ide	7.95e-08	-0.272386	0.716	0.829	0.00170017
Defb1	8.05e-08	-0.568434	0.749	0.85	0.00172026
Hspe1	8.3e-08	-0.314933	0.887	0.954	0.00177447
Tspan18	8.33e-08	0.224517	0.52	0.308	0.00178168
Rack1	8.37e-08	-0.320441	0.996	0.988	0.00178879
mt-Nd4	8.86e-08	-0.608505	0.993	0.996	0.00189455
Rps24	8.94e-08	-0.295034	0.996	0.992	0.00191014
Clcnkb	8.94e-08	0.358957	0.971	0.933	0.00191043
Rps6	9.35e-08	-0.274827	0.982	0.996	0.00199975
Zc3h13	1e-07	0.307741	0.796	0.629	0.00214764
Myo10	1.02e-07	0.282527	0.898	0.812	0.00217523
Fos	1.07e-07	0.621189	0.891	0.829	0.00229211
Pkm	1.12e-07	-0.280701	0.964	0.983	0.00239627
Rpl32	1.2e-07	-0.324662	0.993	0.996	0.002558
Rpl12	1.23e-07	-0.388639	0.982	1	0.00262528
Eps8l2	1.27e-07	0.317607	0.785	0.683	0.00271166
Phactr1	1.31e-07	0.339507	0.716	0.562	0.00280366
Rpl13	1.43e-07	-0.283463	1	1	0.00305671
Rps10	1.43e-07	-0.313938	0.993	0.996	0.00306164
Zbtb20	1.49e-07	0.31976	0.956	0.887	0.00318848
Rpl26	1.51e-07	-0.266829	0.993	0.996	0.00322383
Msantd4	1.52e-07	0.274345	0.735	0.567	0.00324578
Hes1	1.61e-07	0.502297	0.905	0.829	0.00343582
Ctxn1	1.62e-07	0.252547	0.829	0.729	0.00345488
Atp6v0e	1.7e-07	0.235821	0.971	0.979	0.00363635
Chka	1.87e-07	0.643689	0.891	0.842	0.00400291
Atf3	1.88e-07	0.868831	0.829	0.738	0.00401234
Rpl23	1.98e-07	-0.27437	1	1	0.00424151
Smarca2	2e-07	0.328529	0.8	0.738	0.00427089
Cd9	2.01e-07	0.301701	0.982	0.975	0.00428861
Vat1	2.05e-07	0.274635	0.815	0.658	0.00438346
Tfap2b	2.2e-07	0.342479	0.931	0.867	0.00470857
Actn4	2.51e-07	0.226523	0.927	0.929	0.00537408
Cdc42bpa	2.65e-07	0.282793	0.727	0.575	0.00566757
Pbx1	2.66e-07	0.297051	0.865	0.762	0.00568406
Rps3	2.68e-07	-0.30538	0.996	0.996	0.00573633
Atp6v0d1	2.74e-07	0.259326	0.833	0.75	0.00584919
B230219D22Rik	2.74e-07	0.26684	0.855	0.787	0.00585692
Slco3a1	2.91e-07	0.269508	0.902	0.854	0.00622633
Ndufs2	3.14e-07	-0.308775	0.905	0.938	0.00671227
Tsc22d2	3.36e-07	0.369013	0.869	0.846	0.00719086
Rpl27a	3.62e-07	-0.261074	0.996	0.996	0.00774624
Cd2ap	3.75e-07	0.2976	0.964	0.929	0.00801445
Aif1l	4.47e-07	0.304724	0.924	0.871	0.00956425
Hoxd8	4.78e-07	0.26705	0.96	0.938	0.0102186
Arhgef28	4.8e-07	0.278736	0.844	0.754	0.0102515
Txnrd1	4.8e-07	0.318805	0.858	0.762	0.0102674
AY036118	5.08e-07	-0.345184	0.742	0.875	0.0108568
Nudt4	5.24e-07	0.296627	0.993	0.992	0.0111966
Zbtb7a	5.5e-07	0.3048	0.811	0.7	0.0117603
Ube2d3	5.58e-07	0.253999	0.956	0.929	0.0119184
Hipk2	5.94e-07	0.264569	0.807	0.679	0.0127078
Eif3j1	5.95e-07	0.296518	0.855	0.779	0.0127124
mt-Atp8	5.97e-07	-0.540678	0.884	0.917	0.0127701
Scnn1a	6.23e-07	0.269854	0.884	0.842	0.0133223
Dpp4	6.35e-07	0.223721	0.509	0.312	0.0135796
Dbn1	6.47e-07	0.27004	0.793	0.658	0.0138312
Degs2	6.63e-07	0.260869	0.604	0.417	0.0141653
Spryd7	7.51e-07	0.231727	0.607	0.446	0.0160519
Kcnj16	7.52e-07	0.301744	0.938	0.9	0.0160771
Flrt1	8.2e-07	0.271171	0.665	0.479	0.0175274
Kmt2a	8.53e-07	0.310967	0.829	0.754	0.0182328
Golgb1	8.69e-07	0.266352	0.876	0.8	0.0185672
Ppp3ca	8.86e-07	0.292242	0.833	0.762	0.0189398
Rps15a	8.88e-07	-0.282935	0.989	0.996	0.0189791
Arl6ip1	8.93e-07	0.272885	0.953	0.942	0.019089
Elf1	9.36e-07	0.204345	0.847	0.779	0.0200135
Map4	9.99e-07	0.259176	0.738	0.633	0.0213544
Fam124a	1.01e-06	0.278161	0.72	0.558	0.0215867
Ywhah	1.01e-06	0.279291	0.876	0.8	0.0216044
Pea15a	1.09e-06	-0.333743	0.851	0.887	0.0232713
Osbpl6	1.11e-06	0.272723	0.716	0.571	0.0236842
Ubxn2a	1.13e-06	0.235666	0.785	0.696	0.024135
Rbm39	1.13e-06	0.220239	0.967	0.942	0.0241687
Adgrg1	1.14e-06	0.360612	0.953	0.912	0.0243644
Atp6v1e1	1.2e-06	0.245284	0.975	0.979	0.0256484
Agfg2	1.3e-06	0.26998	0.665	0.529	0.0278276
Impa1	1.37e-06	0.295296	0.716	0.579	0.0292894
Kmt5a	1.39e-06	0.259628	0.753	0.646	0.0298036
Ctr9	1.42e-06	0.212982	0.702	0.529	0.0302683
Rbm25	1.44e-06	0.257539	0.898	0.833	0.0306989
Pcmtd1	1.44e-06	0.276362	0.858	0.775	0.0307363
Dusp8	1.44e-06	0.244392	0.509	0.333	0.0308623
Rpl8	1.47e-06	-0.220079	0.996	0.996	0.0313306
Cxcl17	1.48e-06	-0.300775	0.178	0.358	0.0315443
Ssbp3	1.51e-06	0.225842	0.829	0.8	0.0322786
Tprgl	1.54e-06	0.258693	0.844	0.779	0.0328299
1110004F10Rik	1.59e-06	0.263592	0.909	0.858	0.0339875
Smagp	1.64e-06	0.253617	0.938	0.887	0.0350157
Itch	1.66e-06	0.22627	0.735	0.562	0.0354469
Kansl1l	1.71e-06	0.300925	0.745	0.604	0.0366449
Fus	1.75e-06	0.241917	0.931	0.883	0.0373644
Scaf11	1.77e-06	0.23508	0.891	0.838	0.0378502
Ubl3	1.78e-06	0.237445	0.916	0.875	0.0379955
Hmgb1	1.79e-06	0.205405	0.978	0.992	0.0382622
Dusp1	1.91e-06	0.446952	0.815	0.729	0.0407693
Wdr43	1.95e-06	0.222287	0.735	0.567	0.041625
Klf2	1.95e-06	0.461982	0.771	0.592	0.0417491
Atp1a1	2.14e-06	-0.311635	1	1	0.0457793
Zfp704	2.22e-06	0.26646	0.742	0.671	0.0474712
Akap9	2.24e-06	0.259858	0.891	0.792	0.0479816
Dusp3	2.25e-06	0.265109	0.658	0.525	0.0481255
Ptprj	2.27e-06	0.248067	0.771	0.658	0.0486274
Herc1	2.31e-06	0.204264	0.742	0.596	0.0494185
Atp6v1b1	2.32e-06	0.282464	0.782	0.688	0.0496888

## Sheet: CD
	p_val	avg_log2FC	pct.1	pct.2	p_val_adj
mt-Atp6	1.72e-39	-0.913605	1	0.994	3.68e-35
Cldn7	6.62e-31	0.726619	0.994	0.98	1.41e-26
mt-Co3	1.11e-30	-0.748069	0.997	0.997	2.37e-26
mt-Co2	2.98e-30	-0.728778	1	0.997	6.36e-26
Timp3	5.55e-26	1.05752	0.906	0.786	1.19e-21
mt-Co1	4.72e-23	-0.581271	0.997	0.994	1.01e-18
mt-Nd2	1.41e-21	-0.677986	0.994	0.992	3.01e-17
Sytl2	2.15e-20	0.741686	0.798	0.546	4.6e-16
Tacstd2	9.22e-20	0.626771	0.989	0.975	1.97e-15
mt-Nd1	1.26e-19	-0.594174	0.994	0.994	2.69e-15
Ahnak	6.53e-19	0.608239	0.978	0.944	1.4e-14
Calm2	1.23e-18	0.425785	0.981	0.952	2.63e-14
Dstn	4.7e-18	0.402417	0.986	0.986	1e-13
Ly6a	3.68e-17	0.610621	0.994	0.963	7.87e-13
Gm42418	1.03e-16	-0.776528	1	1	2.2e-12
Ddah2	2.56e-16	0.485287	0.914	0.814	5.46e-12
Hsp90ab1	4.48e-16	0.273451	1	1	9.58e-12
Dpp4	7.18e-16	0.512087	0.724	0.499	1.54e-11
Ly6e	1.44e-15	0.398559	1	0.994	3.09e-11
Kras	1.67e-15	0.419127	0.854	0.715	3.57e-11
Mal	1.09e-14	0.402593	0.989	0.983	2.32e-10
Ezr	1.36e-14	0.405279	0.981	0.977	2.91e-10
Emp1	1.82e-14	0.519554	0.724	0.499	3.89e-10
Lars2	1.9e-14	-0.683673	0.776	0.924	4.07e-10
Afdn	2.09e-14	0.403208	0.876	0.696	4.47e-10
mt-Nd3	5.71e-14	-0.5745	0.992	0.994	1.22e-09
Syne2	8.32e-14	0.45811	0.986	0.941	1.78e-09
Klf4	9.18e-14	0.735181	0.746	0.532	1.96e-09
Cdh1	9.88e-14	0.468303	0.964	0.946	2.11e-09
Myl12a	1.06e-13	0.432876	0.967	0.921	2.26e-09
Plp2	4.34e-13	0.396812	0.84	0.752	9.27e-09
Bcam	5.34e-13	0.393633	0.939	0.899	1.14e-08
Cdkn1a	6.14e-13	0.585878	0.738	0.53	1.31e-08
Phactr2	6.2e-13	0.424594	0.887	0.8	1.33e-08
Tsc22d4	8e-13	0.353204	0.914	0.854	1.71e-08
AY036118	1.37e-12	-0.617774	0.815	0.946	2.93e-08
Ide	1.51e-12	-0.323238	0.58	0.755	3.23e-08
Morf4l1	9.4e-12	0.286216	0.956	0.941	2.01e-07
Chmp2b	1.2e-11	0.380201	0.834	0.752	2.56e-07
Ptp4a2	1.26e-11	0.401822	0.967	0.913	2.69e-07
Nudcd3	1.51e-11	0.300993	0.807	0.642	3.22e-07
Rhob	1.8e-11	0.550387	0.826	0.699	3.85e-07
Cxcl17	1.84e-11	-0.270949	0.072	0.251	3.93e-07
Oit1	1.88e-11	0.384104	0.704	0.49	4.02e-07
Rasd1	1.92e-11	0.624957	0.713	0.521	4.1e-07
Dync1h1	2.27e-11	0.376307	0.909	0.806	4.84e-07
Klf6	2.49e-11	0.592273	0.956	0.865	5.33e-07
mt-Nd4	3.05e-11	-0.460178	0.994	0.992	6.52e-07
Pdgfa	3.19e-11	0.358928	0.669	0.454	6.82e-07
Dync1i2	3.41e-11	0.29597	0.956	0.944	7.29e-07
Csrp2	3.65e-11	0.426368	0.887	0.848	7.81e-07
Myo10	3.74e-11	0.451921	0.829	0.718	7.99e-07
Sox4	5.1e-11	0.466151	0.961	0.921	1.09e-06
Blnk	5.7e-11	0.419169	0.867	0.831	1.22e-06
Rhoa	6.92e-11	0.330663	0.961	0.946	1.48e-06
Btg1	7.85e-11	0.428856	0.942	0.907	1.68e-06
Krt80	8.65e-11	0.306942	0.461	0.231	1.85e-06
F3	1.39e-10	0.430489	0.765	0.575	2.96e-06
AC149090.1	1.67e-10	0.339112	0.76	0.577	3.57e-06
Hes1	2.27e-10	0.613899	0.914	0.856	4.86e-06
Ubl3	3.06e-10	0.306724	0.901	0.828	6.53e-06
Nfe2l1	3.64e-10	0.361003	0.934	0.901	7.77e-06
Slc35f5	4.03e-10	0.353053	0.881	0.817	8.61e-06
Ctnna1	4.1e-10	0.306374	0.961	0.963	8.77e-06
Dag1	4.18e-10	0.343215	0.903	0.873	8.94e-06
Iqgap1	4.84e-10	0.320501	0.961	0.946	1.03e-05
Vat1	5.18e-10	0.341181	0.738	0.572	1.11e-05
Mal2	5.68e-10	0.313656	0.942	0.913	1.22e-05
Cxadr	5.9e-10	0.32894	0.851	0.769	1.26e-05
Rplp1	5.95e-10	-0.325043	0.989	0.994	1.27e-05
Bzw1	9.72e-10	0.320411	0.895	0.823	2.08e-05
Txnip	1.61e-09	0.40773	0.967	0.896	3.45e-05
Vegfb	1.73e-09	0.33109	0.669	0.499	3.7e-05
Rhpn2	1.75e-09	0.301063	0.561	0.358	3.74e-05
Calm1	1.87e-09	0.261061	0.97	0.966	4e-05
Cldn3	1.98e-09	0.363094	0.948	0.879	4.24e-05
Spns2	2e-09	-0.471859	0.47	0.628	4.27e-05
Plet1	2.12e-09	0.71241	0.829	0.721	4.54e-05
Hspa1b	2.3e-09	0.36218	0.829	0.704	4.92e-05
Rpl28	2.41e-09	-0.332406	0.989	0.989	5.16e-05
Malat1	2.55e-09	0.526397	1	0.997	5.45e-05
St6galnac2	2.74e-09	0.315316	0.831	0.69	5.85e-05
Hsd17b11	2.88e-09	0.344742	0.765	0.645	6.15e-05
Eif3j1	2.96e-09	0.274009	0.804	0.69	6.33e-05
Ckmt1	3.46e-09	0.335766	0.831	0.648	7.4e-05
Cast	3.61e-09	0.280701	0.785	0.659	7.71e-05
mt-Atp8	3.75e-09	-0.4609	0.829	0.907	8.03e-05
Sh3glb1	3.79e-09	0.299253	0.87	0.803	8.1e-05
Pdcd4	4.09e-09	0.396013	0.917	0.87	8.74e-05
Itga6	4.15e-09	0.445896	0.867	0.783	8.88e-05
Smagp	4.18e-09	0.333646	0.837	0.752	8.93e-05
Nectin2	4.61e-09	0.346053	0.873	0.775	9.85e-05
Sdc1	4.83e-09	0.383023	0.688	0.496	0.000103279
Rpl26	4.91e-09	-0.295342	1	0.992	0.000105016
Sfpq	5.01e-09	0.34343	0.876	0.766	0.000107159
Rpl13a	6.16e-09	-0.280106	0.981	0.989	0.000131764
Cbx3	7.03e-09	0.284594	0.87	0.786	0.000150223
Scg5	7.75e-09	0.407167	0.696	0.541	0.000165592
Hacd4	8.29e-09	0.300531	0.743	0.561	0.00017731
Atp6ap2	8.4e-09	0.340407	0.84	0.752	0.000179646
Mapk4	8.51e-09	0.245221	0.42	0.225	0.000182006
Gipc2	8.57e-09	0.279453	0.903	0.882	0.000183204
Rdx	8.73e-09	0.271804	0.876	0.873	0.0001866
Samd9l	1.16e-08	0.362916	0.892	0.817	0.000247641
Actn4	1.21e-08	0.266536	0.917	0.87	0.000258482
Efemp1	1.25e-08	0.327176	0.732	0.614	0.000268026
St14	1.33e-08	0.312282	0.876	0.783	0.000283987
Jund	1.53e-08	0.366841	0.975	0.977	0.000327175
Dynll1	1.68e-08	0.266967	0.956	0.932	0.000359376
Ptprj	2.03e-08	0.325695	0.804	0.701	0.000434559
Frk	2.04e-08	0.318861	0.843	0.744	0.000436739
Wfdc2	2.08e-08	0.260722	0.997	0.989	0.000445033
Sec62	2.13e-08	0.283896	0.981	0.958	0.000455603
Ptpn13	2.53e-08	0.273514	0.724	0.575	0.000540939
Rpl7a	2.55e-08	-0.270261	0.972	0.983	0.000544216
Pak2	2.59e-08	0.254629	0.901	0.859	0.000553028
Cdkl1	2.68e-08	0.375379	0.826	0.758	0.000573975
Cxcl16	3.25e-08	0.349342	0.79	0.654	0.000694676
Rsrc2	3.31e-08	0.272228	0.887	0.831	0.00070663
Tln2	3.41e-08	0.338691	0.564	0.423	0.000728681
Gm43305	3.59e-08	-0.546556	0.773	0.848	0.000767374
Pkhd1	3.62e-08	0.33324	0.906	0.848	0.000774632
Rrbp1	3.84e-08	0.322044	0.881	0.839	0.000821039
Tacc2	4.32e-08	0.337341	0.801	0.699	0.000923407
Tbl1x	4.53e-08	0.268637	0.812	0.701	0.000969391
Zc3h15	4.81e-08	-0.290266	0.729	0.859	0.00102835
Tuba1a	6.03e-08	0.296606	0.878	0.808	0.00129005
Cldn6	6.39e-08	0.289452	0.489	0.299	0.00136584
Cdk14	6.4e-08	0.253143	0.63	0.462	0.00136736
Elf3	6.9e-08	0.428409	0.851	0.808	0.00147408
Tpt1	6.96e-08	-0.418541	0.992	0.997	0.00148711
Mapt	7.7e-08	0.273961	0.638	0.465	0.00164616
Rps18	8.11e-08	-0.351101	0.983	0.992	0.00173328
Tcf25	8.72e-08	0.259409	0.925	0.862	0.0018649
Smpdl3a	9e-08	0.266919	0.859	0.808	0.00192498
Fxyd4	9.63e-08	0.449642	0.909	0.828	0.00205865
Ppp2r3a	1.14e-07	0.271196	0.865	0.752	0.00243773
Galnt3	1.21e-07	0.266013	0.61	0.442	0.00257974
Rpl22l1	1.24e-07	-0.329695	0.934	0.941	0.00264874
Ywhae	1.28e-07	0.22242	0.964	0.955	0.00274611
Rpl10a	1.35e-07	-0.351062	0.983	0.983	0.00288424
Hebp2	1.41e-07	0.263213	0.638	0.499	0.00300648
mt-Nd5	1.53e-07	-0.421327	0.975	0.989	0.00326675
Ywhah	1.68e-07	0.280565	0.876	0.814	0.00359581
Sema3c	1.76e-07	0.315054	0.633	0.482	0.00375279
Pts	1.76e-07	0.302548	0.837	0.738	0.0037591
Golga4	1.96e-07	0.326574	0.848	0.735	0.0041898
Cdh16	2.26e-07	0.279642	0.994	0.994	0.0048343
Plec	2.29e-07	0.251834	0.829	0.78	0.00489539
Zmynd8	2.44e-07	0.248785	0.779	0.67	0.00522504
Car15	2.53e-07	-0.837678	0.144	0.293	0.00541296
Cttn	2.69e-07	0.231638	0.84	0.761	0.00574738
Ttc3	2.9e-07	0.285272	0.843	0.775	0.00620564
Nipal2	3.05e-07	0.24808	0.58	0.417	0.00651865
Slc7a1	3.1e-07	0.214038	0.539	0.352	0.00662732
Socs3	3.12e-07	0.474659	0.68	0.558	0.00666855
Dync1li2	3.51e-07	0.244491	0.644	0.51	0.00750045
Cryab	3.52e-07	0.452706	0.84	0.732	0.00753152
Reep3	3.76e-07	0.252114	0.826	0.746	0.00803686
Anxa2	4.21e-07	0.311278	0.87	0.772	0.00899853
Dusp3	4.85e-07	0.236306	0.605	0.439	0.0103778
Emp2	4.96e-07	0.300238	0.782	0.623	0.0106127
Dusp11	5.03e-07	0.262342	0.807	0.685	0.010744
Sltm	5.18e-07	0.290297	0.765	0.651	0.0110712
Sh2d4a	5.22e-07	0.250834	0.638	0.476	0.0111677
Mcl1	5.3e-07	0.280603	0.909	0.865	0.0113323
F2rl1	5.5e-07	0.339472	0.707	0.597	0.0117677
Jun	5.59e-07	0.365873	0.959	0.899	0.0119434
Cdc42se2	5.79e-07	0.216224	0.721	0.566	0.0123681
Rps10	5.83e-07	-0.295996	0.983	0.992	0.0124681
Rpl12	6.38e-07	-0.357513	0.983	0.986	0.0136363
Spty2d1	6.6e-07	0.286531	0.657	0.49	0.0141199
Dbndd2	6.65e-07	0.319982	0.834	0.741	0.0142117
Nmt1	6.72e-07	0.240491	0.798	0.727	0.0143628
mt-Cytb	7e-07	-0.376527	0.997	0.994	0.014966
Rbm25	7.27e-07	0.261705	0.887	0.828	0.015538
Atf3	7.53e-07	0.878403	0.71	0.625	0.0160975
Rpl27a	7.8e-07	-0.258647	0.994	0.994	0.0166797
Cetn3	8.51e-07	0.201916	0.798	0.696	0.0181835
Tnrc18	8.86e-07	0.207776	0.702	0.535	0.018944
Map3k1	9.81e-07	0.296919	0.903	0.899	0.0209749
Arglu1	9.84e-07	0.208896	0.87	0.831	0.0210334
Fos	1.14e-06	0.532138	0.856	0.811	0.0242668
Rps17	1.18e-06	-0.233286	0.983	0.986	0.0251841
Dcdc2a	1.2e-06	-0.521302	0.575	0.642	0.0255742
Man2a1	1.22e-06	0.257001	0.68	0.504	0.0260781
Rabac1	1.22e-06	0.23966	0.961	0.944	0.0261086
Ppp1r2	1.38e-06	0.234992	0.765	0.673	0.0294261
Hspa5	1.39e-06	0.273931	0.928	0.899	0.0296923
Cds1	1.42e-06	0.233341	0.713	0.555	0.0303178
Cldn4	1.43e-06	0.357704	0.956	0.944	0.030508
Ddit4l	1.43e-06	0.301307	0.735	0.611	0.0306452
Adgrg1	1.48e-06	0.256543	0.972	0.949	0.0316277
Itgb1	1.53e-06	0.267427	0.881	0.848	0.032665
Hnrnpab	1.55e-06	0.238009	0.917	0.876	0.0331508
Prr15l	1.56e-06	0.292232	0.796	0.687	0.0334174
Arfgef1	1.57e-06	0.220456	0.887	0.837	0.0334681
Snrnp27	1.62e-06	0.226262	0.865	0.777	0.0347051
Wls	1.64e-06	0.256075	0.956	0.958	0.0351033
Aif1l	1.72e-06	0.261613	0.945	0.918	0.0367108
Aktip	1.8e-06	0.270537	0.815	0.749	0.0384812
Slc38a2	1.82e-06	0.34727	0.936	0.918	0.0388854
N4bp1	1.86e-06	0.205605	0.558	0.397	0.0397589
Wee1	1.96e-06	0.275488	0.633	0.496	0.0419863
Rps3	2e-06	-0.315993	0.983	0.977	0.0426721
Adamts1	2.07e-06	0.437729	0.796	0.668	0.0441874
Pkn2	2.07e-06	0.227298	0.826	0.699	0.0442645
Glis2	2.09e-06	0.2537	0.671	0.549	0.044664
Selenoi	2.1e-06	0.214976	0.55	0.383	0.0449149
Serpinb1a	2.11e-06	0.368668	0.743	0.637	0.0452113
Gm20186	2.27e-06	0.413557	0.564	0.431	0.048626

## Sheet: Cd-IC
	p_val	avg_log2FC	pct.1	pct.2	p_val_adj
Cldn7	1.26e-37	0.644531	1	0.994	2.7e-33
Dync1i2	6.18e-33	0.403901	1	0.997	1.32e-28
Dstn	5.22e-30	0.46062	1	0.994	1.12e-25
Timp3	1.2e-29	0.790891	0.988	0.95	2.57e-25
Tuba1a	9.7e-26	0.509458	0.983	0.948	2.07e-21
Ddah2	4.51e-25	0.435328	0.968	0.95	9.64e-21
Tacstd2	6.13e-25	0.590454	1	0.989	1.31e-20
Sytl2	8.85e-25	0.529308	0.902	0.718	1.89e-20
Ly6a	1.64e-24	0.736409	0.993	0.992	3.5e-20
Arpc2	2.37e-23	0.327508	1	0.989	5.06e-19
Myl12a	9.13e-23	0.406102	0.998	0.997	1.95e-18
Dynll1	2.38e-22	0.335032	0.995	0.994	5.08e-18
Ide	6.31e-22	-0.272824	0.93	0.956	1.35e-17
Eif3j1	7.27e-22	0.376599	0.975	0.95	1.55e-17
Ap2a2	8.76e-22	0.329154	0.96	0.92	1.87e-17
mt-Atp6	1.22e-21	-0.561223	1	0.997	2.61e-17
Kras	1.63e-21	0.396098	0.958	0.928	3.49e-17
Pdap1	9.4e-21	0.324947	0.988	0.975	2.01e-16
Ptma	1.27e-20	0.269329	1	1	2.7e-16
mt-Co3	3.55e-20	-0.521173	1	1	7.58e-16
Actn4	5.04e-20	0.351951	0.988	0.981	1.08e-15
Morf4l1	6.32e-20	0.230069	0.99	0.994	1.35e-15
Lars2	8.75e-20	-0.391376	0.755	0.878	1.87e-15
mt-Co2	1.13e-19	-0.475691	1	1	2.41e-15
Hes1	1.4e-19	0.666316	1	0.986	2.99e-15
Vat1	1.6e-19	0.336975	0.925	0.862	3.43e-15
Plp2	2.17e-19	0.365375	0.97	0.914	4.65e-15
Cdh1	1.45e-18	0.42973	0.993	1	3.1e-14
Prpf4b	5.59e-18	0.273297	0.978	0.939	1.19e-13
mt-Co1	1.1e-17	-0.402884	1	1	2.34e-13
Nmt2	1.78e-17	0.317516	0.92	0.87	3.8e-13
Ywhah	2.21e-17	0.301645	0.985	0.964	4.72e-13
Cttn	2.33e-17	0.282345	0.978	0.964	4.98e-13
Jund	2.5e-17	0.308571	1	1	5.34e-13
Pdgfa	3.41e-17	0.306922	0.88	0.743	7.29e-13
Ahnak	3.54e-17	0.472064	0.998	0.989	7.57e-13
Ly6e	3.68e-17	0.358042	1	0.997	7.87e-13
Car2	4.42e-17	-0.633569	0.988	0.989	9.45e-13
Pak2	4.54e-17	0.28972	0.98	0.967	9.71e-13
Ddit4l	4.95e-17	0.367434	0.88	0.796	1.06e-12
Nfe2l1	6.05e-17	0.313671	0.99	0.992	1.29e-12
Ndufs2	6.48e-17	-0.330079	0.963	0.994	1.38e-12
Actb	1.17e-16	0.292108	1	1	2.51e-12
Hsd17b11	1.31e-16	0.316453	0.92	0.862	2.8e-12
Tsc22d4	1.62e-16	0.287625	0.98	0.978	3.46e-12
Ap2b1	2.78e-16	0.261946	0.985	0.953	5.95e-12
Ptprs	3.72e-16	0.326537	0.885	0.768	7.96e-12
Cdkn1a	3.73e-16	0.421301	0.953	0.87	7.98e-12
Rtf1	3.88e-16	0.250804	0.948	0.934	8.29e-12
Calm2	5.42e-16	0.218245	1	0.997	1.16e-11
Cystm1	6.3e-16	-0.303198	0.995	0.992	1.35e-11
Serf1	1.09e-15	0.31013	0.968	0.934	2.33e-11
Tacc2	1.17e-15	0.300453	0.98	0.948	2.5e-11
Bok	1.54e-15	0.250427	0.608	0.367	3.29e-11
Gm42418	1.57e-15	-0.682152	0.998	0.997	3.36e-11
Sema3c	2.71e-15	0.306534	0.877	0.804	5.8e-11
Eif5b	2.89e-15	0.253066	0.98	0.989	6.18e-11
Dag1	3.13e-15	0.307614	0.988	0.975	6.68e-11
Serbp1	3.36e-15	0.246139	1	0.992	7.18e-11
Anxa2	3.4e-15	0.437019	0.94	0.934	7.27e-11
Set	3.55e-15	0.246943	0.985	0.983	7.59e-11
Bzw1	1.16e-14	0.236795	0.985	0.972	2.48e-10
F2rl1	1.44e-14	0.279531	0.932	0.887	3.09e-10
Gmpr	3.89e-14	-0.28717	0.863	0.936	8.31e-10
Rhoa	4.25e-14	0.212692	0.995	0.997	9.08e-10
1110004F10Rik	4.64e-14	0.22675	0.98	0.97	9.93e-10
Ubc	5.29e-14	-0.291892	1	1	1.13e-09
Lmo4	5.79e-14	0.300066	0.97	0.939	1.24e-09
Dpp4	6.15e-14	0.318445	0.81	0.691	1.31e-09
Cryab	6.75e-14	0.485853	0.95	0.895	1.44e-09
Ctnna1	7.34e-14	0.246309	0.99	1	1.57e-09
Plet1	8.36e-14	0.691124	0.985	0.981	1.79e-09
Gipc2	9.84e-14	0.266259	0.958	0.942	2.1e-09
Chmp2b	1.6e-13	0.271309	0.96	0.925	3.43e-09
Scg5	1.79e-13	0.392457	0.895	0.834	3.83e-09
Rrbp1	1.84e-13	0.275943	0.978	0.97	3.93e-09
Samd9l	1.95e-13	0.301935	0.958	0.953	4.16e-09
Slc35f5	2.16e-13	0.310592	0.943	0.925	4.63e-09
mt-Nd2	2.42e-13	-0.482522	1	1	5.17e-09
St6galnac2	2.46e-13	0.261712	0.89	0.798	5.26e-09
Cbx3	2.69e-13	0.25029	0.983	0.972	5.75e-09
Ier3ip1	2.83e-13	0.242092	0.978	0.967	6.04e-09
Car15	2.92e-13	-0.741582	0.645	0.809	6.25e-09
Mal2	3.09e-13	0.327648	0.99	0.981	6.62e-09
Ezr	3.65e-13	0.269106	0.998	1	7.79e-09
Dusp3	4.03e-13	0.242181	0.882	0.776	8.62e-09
Tagln2	4.2e-13	0.269238	0.99	0.983	8.98e-09
Nudcd3	4.85e-13	0.217866	0.94	0.92	1.04e-08
AC149090.1	8.12e-13	0.225769	0.88	0.807	1.74e-08
Arglu1	8.84e-13	0.214555	0.96	0.953	1.89e-08
Cd14	9.23e-13	0.347331	0.792	0.641	1.97e-08
Flna	9.93e-13	0.301876	0.96	0.901	2.12e-08
Emp1	1.05e-12	0.36087	0.877	0.79	2.24e-08
Rdx	1.07e-12	0.252375	0.99	0.983	2.28e-08
Sh2d4a	1.29e-12	0.212857	0.873	0.796	2.76e-08
Pdcd4	1.47e-12	0.330976	0.988	0.983	3.13e-08
Rec8	1.53e-12	-0.232313	0.485	0.693	3.27e-08
Sh3glb1	1.63e-12	0.216534	0.988	0.967	3.48e-08
Sinhcaf	1.79e-12	0.235715	0.85	0.773	3.83e-08
Aebp1	1.82e-12	0.306349	0.767	0.575	3.9e-08
Tmsb10	1.83e-12	0.345538	0.993	0.978	3.92e-08
Glis2	2.01e-12	0.271631	0.865	0.809	4.3e-08
Itgb1	2.01e-12	0.250935	0.988	0.961	4.31e-08
Sdc1	2.07e-12	0.296035	0.902	0.79	4.42e-08
Timp2	2.09e-12	0.479472	0.792	0.627	4.48e-08
Calm1	2.13e-12	0.203993	0.993	0.997	4.56e-08
Zc3h15	2.35e-12	-0.21554	0.963	0.97	5.02e-08
Rps18	3.75e-12	-0.25895	1	0.997	8.03e-08
B830017H08Rik	4.12e-12	-0.227542	0.557	0.768	8.81e-08
Ppl	4.15e-12	0.213779	0.725	0.586	8.87e-08
Mal	4.21e-12	0.271146	0.998	1	9e-08
Dusp8	5.15e-12	0.246451	0.84	0.724	1.1e-07
Spp1	5.59e-12	-0.700332	1	1	1.19e-07
Eif1a	6.91e-12	0.232888	0.953	0.942	1.48e-07
Ptp4a2	7.67e-12	0.256356	0.998	1	1.64e-07
Krt80	7.99e-12	0.323555	0.81	0.715	1.71e-07
Ppp1r14b	8.05e-12	0.226517	0.973	0.978	1.72e-07
Ptprj	8.14e-12	0.234239	0.958	0.936	1.74e-07
Bcam	8.36e-12	0.295865	0.975	0.961	1.79e-07
Csrp2	1.05e-11	0.298895	0.973	0.978	2.24e-07
Myo10	1.06e-11	0.294505	0.945	0.895	2.27e-07
Fam129a	1.14e-11	0.270956	0.95	0.923	2.44e-07
Atp9a	1.49e-11	0.205984	0.815	0.699	3.19e-07
Clint1	1.49e-11	-0.341547	0.97	0.981	3.19e-07
Map4k4	1.59e-11	0.216214	0.892	0.815	3.4e-07
Cldn3	1.92e-11	0.347967	0.975	0.953	4.11e-07
Nmt1	2.33e-11	0.257946	0.983	0.972	4.98e-07
mt-Nd1	2.45e-11	-0.392326	1	0.997	5.24e-07
Spint2	3.04e-11	0.20157	1	0.992	6.51e-07
Jpt1	3.21e-11	0.240054	0.963	0.953	6.87e-07
Grn	3.36e-11	0.24484	0.99	0.989	7.19e-07
Eif4a2	3.55e-11	-0.218219	0.968	0.989	7.58e-07
Tprgl	3.6e-11	0.201351	0.965	0.945	7.7e-07
St13	3.66e-11	0.208363	0.995	0.997	7.83e-07
Ddx21	3.81e-11	0.217974	0.92	0.843	8.15e-07
Phactr2	3.93e-11	0.286306	0.965	0.956	8.41e-07
Defb1	4.28e-11	-0.398108	0.995	0.997	9.14e-07
Atf3	4.52e-11	0.451925	0.985	0.975	9.66e-07
Sfn	4.94e-11	0.334641	0.965	0.961	1.06e-06
Rack1	6.67e-11	-0.228172	0.995	0.997	1.43e-06
Nfe2l2	6.82e-11	0.233261	0.993	0.992	1.46e-06
Sdc4	7.47e-11	0.206327	1	1	1.6e-06
Tmem158	8.16e-11	-0.435413	0.623	0.773	1.75e-06
F3	8.4e-11	0.294211	0.87	0.771	1.8e-06
Tpt1	8.47e-11	-0.214814	1	1	1.81e-06
Klf4	8.48e-11	0.408396	0.983	0.923	1.81e-06
Ktn1	8.92e-11	0.226904	0.975	0.961	1.91e-06
Spns2	9.32e-11	-0.260476	0.672	0.837	1.99e-06
Plec	9.58e-11	0.227258	0.985	0.964	2.05e-06
Cers4	1.1e-10	-0.236897	0.752	0.845	2.36e-06
Pkm	1.21e-10	-0.217446	0.998	1	2.59e-06
Prr15l	1.29e-10	0.221472	0.948	0.906	2.77e-06
Rusc1	1.36e-10	0.228009	0.802	0.685	2.9e-06
Galnt3	1.54e-10	0.217899	0.792	0.682	3.3e-06
Cxcl16	2.09e-10	0.320121	0.945	0.917	4.46e-06
Socs2	2.2e-10	0.295192	0.892	0.854	4.7e-06
Atp5h	2.38e-10	-0.243128	0.995	1	5.1e-06
Abcf1	2.74e-10	0.207993	0.953	0.914	5.87e-06
Slc38a2	3.21e-10	0.342116	0.99	0.992	6.86e-06
Fam20c	3.28e-10	0.237444	0.873	0.782	7.02e-06
Smarca2	3.57e-10	0.21084	0.935	0.917	7.62e-06
AY036118	3.68e-10	-0.387852	0.568	0.738	7.86e-06
Shisa5	5.26e-10	0.235515	0.978	0.95	1.12e-05
Igf1r	5.39e-10	0.225928	0.938	0.901	1.15e-05
Tmem176a	5.94e-10	-0.24368	0.993	0.994	1.27e-05
Smim6	6.47e-10	0.240523	0.895	0.854	1.38e-05
Klk1	6.5e-10	1.25104	0.79	0.635	1.39e-05
Smpdl3a	7.68e-10	0.252628	0.975	0.972	1.64e-05
Ctxn1	9.33e-10	0.217733	0.902	0.854	1.99e-05
Afdn	9.5e-10	0.204456	0.955	0.959	2.03e-05
Wfdc2	1.06e-09	0.344878	1	0.997	2.27e-05
Oit1	1.08e-09	0.274717	0.792	0.696	2.31e-05
Myh9	1.66e-09	0.225591	0.985	0.964	3.56e-05
Spint1	1.74e-09	0.220066	0.978	0.967	3.71e-05
Efemp1	1.75e-09	0.225714	0.86	0.815	3.73e-05
Gsto1	2e-09	0.395152	0.917	0.87	4.28e-05
Soat1	2.04e-09	0.236289	0.792	0.663	4.37e-05
Nectin2	2.09e-09	0.219416	0.975	0.945	4.48e-05
Nsa2	2.21e-09	0.201013	0.99	0.994	4.73e-05
Snhg3	2.4e-09	0.213558	0.92	0.914	5.13e-05
Sox4	2.51e-09	0.247544	0.995	0.997	5.36e-05
L1cam	3.25e-09	0.238383	0.932	0.92	6.96e-05
Tspan1	3.41e-09	0.306556	0.973	0.956	7.29e-05
Elf1	3.72e-09	0.206176	0.968	0.945	7.94e-05
Txnip	3.72e-09	0.269366	0.995	0.978	7.96e-05
Cox17	4.03e-09	0.233145	1	0.989	8.62e-05
Elf3	4.05e-09	0.28003	0.988	0.975	8.66e-05
Pros1	4.36e-09	-0.225961	0.855	0.928	9.32e-05
Fras1	4.62e-09	0.294406	0.845	0.776	9.88e-05
Dbndd2	4.82e-09	0.287955	0.938	0.912	0.000102992
Pkhd1	5.44e-09	0.245086	0.955	0.942	0.000116216
Plcg2	6.03e-09	-0.225259	0.91	0.939	0.000128849
Cldn6	6.24e-09	0.242913	0.728	0.605	0.000133402
mt-Nd4	6.28e-09	-0.328586	1	0.997	0.00013426
Bicc1	7.64e-09	0.231207	0.985	0.983	0.000163369
Ppp2r3a	7.77e-09	0.217466	0.955	0.959	0.000166052
Cd151	9.29e-09	0.222568	0.973	0.956	0.000198649
Iqgap1	1.04e-08	0.205597	0.998	0.992	0.000222958
Rpl28	1.16e-08	-0.206469	0.998	0.997	0.000247077
P2ry14	1.19e-08	-0.229938	0.688	0.796	0.000254229
Rap1gap	1.24e-08	-0.205006	0.828	0.898	0.000265261
Ndufab1	1.88e-08	-0.217786	0.988	0.992	0.000402548
Fos	2.06e-08	0.265184	1	1	0.000440698
Emp2	2.16e-08	0.222603	0.89	0.826	0.000462131
Tnrc6a	2.31e-08	0.227644	0.96	0.967	0.000493056
Guca2a	2.36e-08	-0.382179	0.755	0.831	0.000505166
Gm43305	2.5e-08	-0.472358	0.935	0.956	0.00053441
H2afz	2.75e-08	0.226073	0.993	1	0.000588944
Cebpb	2.96e-08	-0.331968	0.892	0.928	0.000633583
Tomm7	3.54e-08	0.20841	0.993	0.989	0.000757673
Myh10	4.11e-08	0.239541	0.912	0.856	0.000877585
Ly6c1	4.15e-08	0.274821	0.7	0.517	0.000888145
S100a10	4.91e-08	0.23792	0.99	0.983	0.00104886
Tnfrsf12a	5.11e-08	0.244121	0.902	0.845	0.0010915
mt-Cytb	6.07e-08	-0.292005	1	1	0.00129854
Slc39a1	7.63e-08	0.221824	0.917	0.898	0.00163104
Kif26b	7.94e-08	-0.205248	0.705	0.785	0.0016968
Pbx1	8.23e-08	0.201266	0.973	0.953	0.00175926
Rnd3	8.72e-08	0.386678	0.92	0.923	0.00186475
Slc43a2	8.73e-08	-0.239484	0.94	0.97	0.00186705
Klf2	9.71e-08	0.341414	0.877	0.82	0.0020754
Amotl2	1.08e-07	0.204795	0.895	0.815	0.00230752
Trpv5	1.1e-07	0.230568	0.925	0.909	0.00236052
Ier3	1.51e-07	0.212481	0.995	0.986	0.00323113
Fam13a	1.54e-07	-0.206934	0.825	0.884	0.00329362
Ethe1	1.59e-07	0.223347	0.86	0.862	0.00339146
Rpl10a	1.84e-07	-0.22047	1	0.997	0.0039316
Atp1a1	1.85e-07	-0.248117	1	1	0.00394561
Ccnd2	2.5e-07	0.237051	0.368	0.21	0.00534216
Rps29	2.53e-07	0.239011	1	1	0.0054052
Rhob	3.49e-07	0.254714	0.988	0.975	0.00746342
Adgrg1	3.57e-07	0.202922	0.998	0.994	0.00762804
Snhg1	4.03e-07	-0.200043	0.855	0.914	0.00860902
Hk2	4.11e-07	0.300343	0.723	0.58	0.00879089
Eps8l2	4.48e-07	0.205416	0.917	0.898	0.00957934
mt-Atp8	4.51e-07	-0.282722	0.895	0.914	0.00964073
Apoe	5.14e-07	1.02971	0.983	0.975	0.0109901
Icam1	5.45e-07	-0.355407	0.858	0.892	0.011647
Dusp1	6.03e-07	0.306757	0.945	0.934	0.0128837
Myadm	6.12e-07	0.214411	0.848	0.809	0.0130841
Fxyd4	6.47e-07	0.414332	0.96	0.934	0.0138295
Kcnj16	7.79e-07	0.200107	0.948	0.901	0.0166508
Edn1	8.69e-07	-0.274705	0.833	0.873	0.0185735
Selenos	1.1e-06	0.205214	0.958	0.948	0.0234304
Rasd1	1.16e-06	0.320091	0.9	0.859	0.0248264
Clec2d	1.17e-06	-0.250178	0.86	0.923	0.0250417
Id3	1.28e-06	0.280173	0.98	0.936	0.0273879
mt-Nd3	1.43e-06	-0.310425	0.998	0.994	0.030626
Myl12b	2.03e-06	0.211103	0.99	0.989	0.0433683
Ncald	2.1e-06	-0.212462	0.745	0.826	0.0449329
