# Supplementary material for: Postischemic inactivation of HIF prolyl hydroxylases in endothelium promotes maladaptive kidney repair by inducing glycolysis
Source: J Clin Invest. 2024 Dec 2;135(3):e176207. doi: 10.1172/JCI176207 (PMC11785929; doi:10.1172/JCI176207)
Supplement: Supplemental data set 2 [file jci-135-176207-s012.xlsx]

## Sheet: PT
GSEA PT cluster : HALLMARK gene sets enriched in PHDT iEC mouse
NAME	GS<br> follow link to MSigDB	SIZE	ES	NES	NOM p-val	FDR q-val	FWER p-val	RANK AT MAX	LEADING EDGE
HALLMARK_TNFA_SIGNALING_VIA_NFKB	HALLMARK_TNFA_SIGNALING_VIA_NFKB	27	0.454392	2.20883	0	0	0	71	tags=59%, list=23%, signal=70%
HALLMARK_HYPOXIA	HALLMARK_HYPOXIA	21	0.467921	2.11164	0	0.00100806	0.002	64	tags=57%, list=20%, signal=67%
HALLMARK_XENOBIOTIC_METABOLISM	HALLMARK_XENOBIOTIC_METABOLISM	15	0.26672	1.06519	0.378667	0.380881	0.664	14	tags=20%, list=4%, signal=20%

## Sheet: Inj-PT
GSEA Inj-PT cluster : HALLMARK gene sets enriched in PHDT iEC mouse
NAME	GS<br> follow link to MSigDB	SIZE	ES	NES	NOM p-val	FDR q-val	FWER p-val	RANK AT MAX	LEADING EDGE
HALLMARK_IL2_STAT5_SIGNALING	HALLMARK_IL2_STAT5_SIGNALING	15	0.282289	1.10317	0.335484	1	0.692	100	tags=53%, list=35%, signal=78%

## Sheet: TAL
GSEA TAL cluster : HALLMARK gene sets enriched in PHDT iEC mouse
NAME	GS<br> follow link to MSigDB	SIZE	ES	NES	NOM p-val	FDR q-val	FWER p-val	RANK AT MAX	LEADING EDGE
HALLMARK_APOPTOSIS	HALLMARK_APOPTOSIS	17	0.277224	1.20407	0.244953	0.249581	0.486	33	tags=29%, list=8%, signal=31%

## Sheet: DCT
GSEA DCT cluster : HALLMARK gene sets enriched in PHDT iEC mouse
NAME	GS<br> follow link to MSigDB	SIZE	ES	NES	NOM p-val	FDR q-val	FWER p-val	RANK AT MAX	LEADING EDGE
HALLMARK_APOPTOSIS	HALLMARK_APOPTOSIS	24	0.549928	2.70242	0	0	0	86	tags=58%, list=13%, signal=65%
HALLMARK_TNFA_SIGNALING_VIA_NFKB	HALLMARK_TNFA_SIGNALING_VIA_NFKB	35	0.47751	2.70183	0	0	0	177	tags=69%, list=27%, signal=89%
HALLMARK_HYPOXIA	HALLMARK_HYPOXIA	21	0.488958	2.27386	0	0.00114899	0.003	104	tags=57%, list=16%, signal=66%
HALLMARK_P53_PATHWAY	HALLMARK_P53_PATHWAY	22	0.419818	2.02251	0.00129199	0.0114156	0.041	62	tags=41%, list=10%, signal=44%

## Sheet: CD
GSEA CD cluster : HALLMARK gene sets enriched in PHDT iEC mouse
NAME	GS<br> follow link to MSigDB	SIZE	ES	NES	NOM p-val	FDR q-val	FWER p-val	RANK AT MAX	LEADING EDGE
HALLMARK_TNFA_SIGNALING_VIA_NFKB	HALLMARK_TNFA_SIGNALING_VIA_NFKB	32	0.491225	2.72678	0	0	0	84	tags=59%, list=18%, signal=68%
HALLMARK_APOPTOSIS	HALLMARK_APOPTOSIS	21	0.530193	2.5251	0	0	0	72	tags=62%, list=16%, signal=70%
HALLMARK_HYPOXIA	HALLMARK_HYPOXIA	22	0.430227	2.08988	0.00261097	0.00645714	0.017	123	tags=64%, list=27%, signal=83%
HALLMARK_P53_PATHWAY	HALLMARK_P53_PATHWAY	22	0.383244	1.86994	0.00915033	0.0213333	0.078	71	tags=45%, list=15%, signal=51%

## Sheet: CD-IC
GSEA CD-IC cluster : HALLMARK gene sets enriched in PHDT iEC mouse
NAME	GS<br> follow link to MSigDB	SIZE	ES	NES	NOM p-val	FDR q-val	FWER p-val	RANK AT MAX	LEADING EDGE
HALLMARK_TNFA_SIGNALING_VIA_NFKB	HALLMARK_TNFA_SIGNALING_VIA_NFKB	17	0.301197	1.3088	0.147265	0.464286	0.301	106	tags=59%, list=37%, signal=88%
