# Supplementary material for: Postischemic inactivation of HIF prolyl hydroxylases in endothelium promotes maladaptive kidney repair by inducing glycolysis
Source: J Clin Invest. 2024 Dec 2;135(3):e176207. doi: 10.1172/JCI176207 (PMC11785929; doi:10.1172/JCI176207)
Supplement: Supplemental data set 3 [file jci-135-176207-s013.xlsx]

## Sheet: EC1
Datasheet showing all detected DEGs (PHDTiEC vs Cre- ) in EC1 (mRECs) cluster . Genes with p val_adj (q value) <0.05 are highlighted with light green colour
	p_val	avg_log2FC	pct.1	pct.2	p_val_adj
mt-Atp6	4.84129e-30	-0.890962	1	1	1.03497e-25
mt-Co1	3.50305e-24	-0.606418	0.996	1	7.48883e-20
mt-Co2	1.73371e-23	-0.704403	1	1	3.70633e-19
mt-Co3	2.51497e-22	-0.673273	1	1	5.3765e-18
mt-Nd2	1.5874e-16	-0.732932	0.987	1	3.39354e-12
Adm	5.48345e-16	0.869618	0.358	0.037	1.17225e-11
mt-Cytb	5.25092e-15	-0.592422	1	1	1.12254e-10
mt-Nd1	7.53236e-15	-0.582381	0.982	0.995	1.61027e-10
Bnip3	1.68697e-14	1.39074	0.496	0.182	3.6064e-10
Ldha	7.07123e-14	1.20636	0.85	0.679	1.51169e-09
Depp1	3.49151e-13	1.07875	0.637	0.348	7.46416e-09
Ankrd37	4.40162e-13	0.922999	0.372	0.08	9.40979e-09
Flt1	7.33556e-13	0.97262	0.947	0.813	1.5682e-08
Slc16a3	9.88528e-13	0.654871	0.327	0.048	2.11328e-08
Egln3	3.97248e-12	1.03051	0.425	0.15	8.49236e-08
Phactr4	8.39415e-12	0.887075	0.659	0.428	1.7945e-07
mt-Nd4	1.1799e-11	-0.540745	0.987	0.995	2.52239e-07
Slc2a1	6.97748e-11	0.649329	0.367	0.096	1.49165e-06
AA467197	8.04815e-11	1.0236	0.403	0.123	1.72053e-06
Tpi1	1.42195e-10	1.15361	0.699	0.561	3.03985e-06
Eno1	2.10461e-10	0.792897	0.504	0.246	4.49924e-06
Pkm	2.38545e-10	1.22566	0.743	0.61	5.09961e-06
P4ha1	1.11463e-09	0.412493	0.407	0.139	2.38286e-05
Sparcl1	1.80034e-09	0.894796	0.801	0.62	3.84876e-05
Rdx	1.87777e-09	0.676286	0.916	0.818	4.0143e-05
S1pr1	2.04578e-09	0.562093	0.885	0.717	4.37346e-05
Ndrg1	3.00199e-09	0.620892	0.783	0.647	6.41764e-05
Plod2	3.07173e-09	0.484579	0.385	0.134	6.56675e-05
Selenbp1	4.57439e-09	0.499511	0.301	0.075	9.77913e-05
Cav1	8.10538e-09	0.681629	0.827	0.658	0.000173277
Snrk	1.01136e-08	0.621503	0.704	0.487	0.000216209
mt-Nd3	1.9519e-08	-0.599923	0.973	0.984	0.000417277
Pgk1	2.84534e-08	1.23179	0.633	0.481	0.000608278
Spp1	2.86641e-08	-1.17365	0.916	0.92	0.000612782
Gm42418	3.01655e-08	-1.02124	0.987	0.952	0.000644878
Cda	4.31521e-08	0.571098	0.323	0.107	0.000922505
Tulp4	6.20943e-08	0.471242	0.712	0.46	0.00132745
Vegfa	6.38555e-08	0.700357	0.412	0.176	0.0013651
Hspg2	6.88742e-08	0.58801	0.615	0.406	0.00147239
Sparc	8.25015e-08	0.561253	0.96	0.925	0.00176372
Apold1	9.94122e-08	0.782808	0.757	0.604	0.00212523
Mif	1.36641e-07	1.22836	0.712	0.62	0.00292111
Aldoa	1.72063e-07	0.741846	0.863	0.733	0.00367836
Bsg	2.00394e-07	0.820778	0.85	0.749	0.00428402
Brd9	2.65693e-07	0.410285	0.642	0.401	0.00567998
Bnip3l	3.85748e-07	0.507476	0.805	0.674	0.00824652
AY036118	4.26183e-07	-0.946617	0.832	0.84	0.00911094
Malat1	4.39563e-07	0.566045	0.991	0.973	0.00939698
Egln1	5.67761e-07	0.790697	0.553	0.39	0.0121376
Ahnak	6.56549e-07	0.480911	0.898	0.813	0.0140357
Pfkl	6.97084e-07	0.616803	0.438	0.246	0.0149023
Higd1a	7.06116e-07	1.1275	0.628	0.519	0.0150954
Smad7	8.04694e-07	0.468997	0.708	0.476	0.0172028
Nsa2	9.09936e-07	0.367284	0.929	0.791	0.0194526
Myl12a	1.13255e-06	0.45508	0.907	0.786	0.0242116
Gpi1	1.32441e-06	0.528359	0.77	0.604	0.0283132
Itgb1	1.71055e-06	0.485792	0.898	0.781	0.036568
Serpine1	2.28295e-06	0.681905	0.407	0.198	0.0488049
Ero1l	2.41039e-06	0.457775	0.394	0.193	0.0515292
Gapdh	2.75378e-06	1.16931	0.881	0.824	0.0588703
Ppp1r2	2.83425e-06	0.453118	0.765	0.578	0.0605905
Rrbp1	3.6438e-06	0.455879	0.796	0.658	0.0778972
Pfkfb3	3.77e-06	0.314232	0.296	0.107	0.0805952
Myh9	4.14342e-06	0.497606	0.796	0.684	0.0885781
Ccnd2	4.37082e-06	0.436451	0.925	0.824	0.0934394
Samd9l	5.19493e-06	0.477142	0.473	0.294	0.111057
Pfkp	5.22225e-06	0.425313	0.434	0.235	0.111641
Parvb	5.79149e-06	0.317113	0.558	0.332	0.123811
Cxcl12	6.89798e-06	1.09079	0.562	0.374	0.147465
Edn1	7.26723e-06	0.808074	0.677	0.492	0.155359
Cd109	7.5044e-06	0.338714	0.54	0.316	0.160429
Phactr1	7.86036e-06	0.627408	0.363	0.198	0.168039
Cast	8.05405e-06	0.373192	0.788	0.594	0.17218
Nfe2l1	8.36614e-06	0.417433	0.761	0.578	0.178851
Pdcd4	9.69096e-06	0.4433	0.735	0.588	0.207173
Tcf25	1.10891e-05	0.319929	0.743	0.556	0.237063
Bdp1	1.15929e-05	0.3479	0.42	0.225	0.247832
Pecam1	1.23236e-05	0.321198	0.942	0.872	0.263454
Abcf1	1.24691e-05	0.339287	0.602	0.374	0.266564
Calm1	1.30607e-05	-0.238552	0.982	0.957	0.279212
Col4a1	1.51311e-05	0.566028	0.885	0.743	0.323472
Dstn	1.64339e-05	0.232633	0.942	0.866	0.351324
Peg3	1.67228e-05	0.554224	0.252	0.096	0.357501
Pgam1	1.94082e-05	0.714748	0.633	0.551	0.414908
AU021092	2.15858e-05	0.50222	0.655	0.497	0.461461
mt-Nd5	2.16673e-05	-0.327365	0.881	0.92	0.463203
Fam162a	2.1953e-05	0.552736	0.558	0.401	0.46931
Upf2	2.25032e-05	0.28488	0.491	0.305	0.481074
Sacm1l	2.28488e-05	0.237226	0.323	0.15	0.488461
Tef	2.3486e-05	0.324859	0.363	0.171	0.502084
Flnb	2.48257e-05	0.364479	0.531	0.364	0.530724
St13	2.68729e-05	0.243994	0.814	0.636	0.574489
Rpl6	3.13852e-05	0.211808	0.987	0.989	0.670953
Col4a2	3.16555e-05	0.470903	0.761	0.62	0.676731
P4ha2	3.59819e-05	0.299865	0.372	0.193	0.769221
Dusp3	3.73392e-05	0.258468	0.712	0.572	0.798237
Cnksr3	4.09939e-05	0.298843	0.279	0.118	0.876368
Kdm5b	4.62892e-05	0.251498	0.394	0.203	0.98957
Nfib	4.67682e-05	0.348	0.801	0.631	0.99981
Hnrnpd	4.80971e-05	0.33178	0.673	0.476	1
Slc38a2	5.31994e-05	0.321956	0.956	0.914	1
Umod	5.44639e-05	-1.14546	0.159	0.316	1
Trappc6a	5.47318e-05	0.314983	0.469	0.283	1
Znhit1	5.61475e-05	0.293563	0.602	0.422	1
Sigmar1	5.65738e-05	0.243253	0.327	0.15	1
Dab2ip	5.76918e-05	0.339593	0.752	0.545	1
Hspa1a	5.81523e-05	-0.485771	0.805	0.856	1
Tmem252	6.07342e-05	0.645802	0.642	0.487	1
Mxd4	6.26735e-05	0.233505	0.743	0.572	1
Bclaf1	6.60553e-05	0.328814	0.69	0.524	1
Icam2	7.12673e-05	0.328183	0.854	0.759	1
Lars2	7.57686e-05	-0.656401	0.615	0.711	1
Pdgfb	7.71676e-05	0.360698	0.765	0.61	1
Nes	8.09636e-05	0.352635	0.46	0.278	1
Sars	8.27256e-05	0.272923	0.593	0.406	1
Tmx3	8.40873e-05	0.300887	0.553	0.358	1
Tspan12	8.42579e-05	0.290587	0.465	0.294	1
Zfp91	8.77575e-05	0.352274	0.677	0.508	1
Rps18	8.78964e-05	-0.221575	0.991	0.963	1
Cdkn1a	9.39432e-05	0.453976	0.845	0.695	1
Ddx24	9.40303e-05	0.369894	0.739	0.583	1
Cd2bp2	9.94582e-05	0.233519	0.319	0.15	1
Ap2a2	9.97477e-05	0.286554	0.602	0.406	1
Plscr2	0.000103086	0.590992	0.805	0.69	1
Arl6ip5	0.00010423	0.32691	0.739	0.556	1
Jcad	0.000106562	0.422287	0.761	0.642	1
Gbp9	0.000113081	0.266745	0.35	0.176	1
Kif2a	0.000114368	0.294032	0.496	0.316	1
Pvr	0.000116964	0.209027	0.319	0.155	1
Cep170	0.000132116	0.272546	0.314	0.155	1
Map4	0.000133726	0.246043	0.695	0.519	1
Cdk6	0.000145257	0.372886	0.345	0.187	1
Mast4	0.000146105	0.425472	0.752	0.626	1
Atrx	0.000152865	0.316342	0.801	0.604	1
Ypel2	0.000154142	0.246031	0.341	0.182	1
Ly6a	0.000170732	0.270844	0.973	0.93	1
Tnfrsf23	0.000174529	0.24393	0.332	0.182	1
Plcb4	0.00017765	0.27632	0.407	0.241	1
Ptar1	0.000180854	0.200239	0.314	0.15	1
Sdc4	0.000189727	0.323959	0.429	0.257	1
Bcar1	0.000190423	0.237528	0.336	0.176	1
Sntb2	0.000191114	0.213297	0.531	0.332	1
H2-Ab1	0.000197907	0.449354	0.456	0.316	1
Rpgrip1	0.000207043	0.33997	0.27	0.128	1
Sfpq	0.000209009	0.32218	0.717	0.551	1
Spag9	0.000209608	0.337118	0.827	0.668	1
Asap2	0.00021277	0.292229	0.615	0.449	1
Cyp26b1	0.000218494	0.235601	0.292	0.134	1
Tsc22d3	0.00022081	0.22456	0.549	0.369	1
Lnpep	0.000224364	0.262294	0.509	0.326	1
Capn2	0.000244114	0.372919	0.558	0.396	1
Ebf1	0.000256078	-0.245283	0.885	0.936	1
Bmpr2	0.000262068	0.350955	0.695	0.561	1
Supt16	0.000262394	0.233386	0.544	0.369	1
Dusp8	0.000264258	0.314773	0.305	0.155	1
Ubac2	0.000264642	0.201942	0.323	0.16	1
Thoc7	0.00027194	0.418337	0.606	0.428	1
Man1a	0.000274344	0.218732	0.518	0.348	1
Ndufa4	0.000278005	-0.345816	0.912	0.904	1
Rtn4	0.000278528	0.22909	0.836	0.701	1
Uqcrh	0.000304055	-0.27214	0.947	0.957	1
Sh3bgrl	0.000306908	0.266392	0.774	0.599	1
Eif4ebp1	0.00031286	0.246317	0.416	0.251	1
Sh3glb1	0.000332729	0.302048	0.867	0.813	1
Anxa2	0.000340182	0.556344	0.827	0.738	1
Ddx21	0.000349289	0.280929	0.553	0.39	1
Lamc1	0.000363945	0.345087	0.566	0.385	1
Dnajc21	0.000376214	0.318695	0.465	0.299	1
Sox18	0.000383568	-0.35833	0.58	0.706	1
H2-Aa	0.000391883	0.480417	0.394	0.251	1
Fam117b	0.000395008	0.30321	0.606	0.46	1
Dpysl2	0.00040171	0.336183	0.584	0.422	1
Atp7a	0.000412385	0.206964	0.261	0.128	1
Synpo	0.000421684	0.361783	0.606	0.471	1
Lta4h	0.000432356	0.3001	0.398	0.235	1
Nr1d2	0.000436051	0.265633	0.482	0.305	1
Ly6e	0.000463994	0.233044	0.973	0.952	1
Tm4sf1	0.000479644	0.310031	0.938	0.947	1
Pgp	0.000481287	0.376704	0.513	0.385	1
Cdc42ep2	0.000484889	0.319006	0.416	0.273	1
Ankle2	0.000503698	0.23813	0.261	0.128	1
Trip11	0.000514676	0.224495	0.438	0.289	1
B3gnt3	0.000519814	0.221035	0.279	0.144	1
Alkbh5	0.000521589	0.304896	0.544	0.385	1
Rpl10a	0.00052187	-0.202823	0.965	0.957	1
Dstyk	0.000531148	0.224618	0.566	0.396	1
Ncoa7	0.000551726	0.406746	0.743	0.62	1
Anxa3	0.000563002	0.234296	0.712	0.551	1
Gspt1	0.000578936	0.218759	0.522	0.348	1
Pik3c2a	0.000592232	0.30305	0.496	0.342	1
Ap2b1	0.000624215	0.294509	0.659	0.449	1
Chmp3	0.000627086	0.274441	0.726	0.545	1
Fam114a2	0.000631998	0.229109	0.473	0.305	1
Hilpda	0.000637417	0.26675	0.288	0.144	1
Ncoa4	0.000650299	0.211773	0.416	0.267	1
Clec14a	0.000651892	0.209538	0.681	0.503	1
Ccz1	0.000661418	0.2311	0.429	0.262	1
Slfn5	0.000691055	0.277538	0.73	0.588	1
Grrp1	0.000700849	-0.390365	0.531	0.636	1
Ctnnb1	0.000733801	0.285402	0.854	0.759	1
Armcx3	0.000759593	0.234146	0.301	0.16	1
Ncoa3	0.000768316	0.325683	0.412	0.273	1
Dgkh	0.000780511	0.218339	0.358	0.214	1
Nisch	0.000798553	0.284559	0.712	0.572	1
Stc1	0.000810018	0.296713	0.296	0.166	1
H2-K1	0.000828991	0.24658	0.973	0.963	1
Plaur	0.000833312	0.347616	0.358	0.203	1
Dhx15	0.00085727	0.216518	0.584	0.422	1
Skp1a	0.000867806	0.210457	0.712	0.561	1
Arid4a	0.000868028	0.233462	0.456	0.31	1
Gnai3	0.000878672	0.306323	0.535	0.385	1
Ogt	0.00089131	0.238516	0.456	0.289	1
Csnk1g1	0.00089274	0.233833	0.319	0.182	1
Mecom	0.000907684	0.296024	0.823	0.62	1
Tmem204	0.000908468	0.242076	0.5	0.337	1
Rpl12	0.000915937	-0.217896	0.982	0.973	1
Trp53i11	0.000944524	0.679877	0.358	0.251	1
Tmem44	0.000961263	0.325007	0.341	0.198	1
Knop1	0.000963204	0.269396	0.575	0.46	1
Brox	0.000968684	0.318208	0.283	0.16	1
Tmx1	0.000983812	0.211149	0.442	0.289	1
Myadm	0.000996592	0.352767	0.562	0.433	1
Rnf19a	0.00103006	0.209376	0.367	0.23	1
Slc20a1	0.0010761	0.287117	0.442	0.31	1
Prpf38b	0.00114856	0.251121	0.535	0.39	1
Fam3c	0.00114888	0.328259	0.677	0.513	1
Ube2b	0.00117897	0.225162	0.796	0.631	1
Cd74	0.0011996	0.563378	0.54	0.401	1
Sema4c	0.0012002	0.356818	0.367	0.241	1
Hip1r	0.0012353	0.231165	0.358	0.219	1
Cnot3	0.00126279	0.243449	0.504	0.353	1
Rbm25	0.00127417	0.267158	0.774	0.658	1
Furin	0.00133015	0.211906	0.606	0.439	1
Fth1	0.00133518	-0.213288	0.982	0.984	1
Thoc1	0.00139014	0.391628	0.394	0.262	1
Insig2	0.00145972	0.224752	0.345	0.198	1
Lrrc8c	0.00149656	0.288622	0.699	0.54	1
Itga9	0.00150005	0.241187	0.398	0.262	1
Sltm	0.00151795	0.348056	0.522	0.38	1
Tbc1d1	0.00154868	0.25557	0.619	0.487	1
Fam126b	0.00156054	0.215994	0.341	0.203	1
Klk8	0.00159408	0.253713	0.296	0.171	1
Csnk2a2	0.00162769	0.261319	0.478	0.337	1
Hif1a	0.00164539	0.312104	0.642	0.519	1
Orc4	0.00165927	0.207121	0.252	0.134	1
Brwd1	0.00172099	0.218273	0.31	0.182	1
Rfc2	0.00175957	0.201237	0.345	0.198	1
Myo1c	0.00179035	0.212301	0.531	0.396	1
Tsc22d1	0.00180237	-0.258974	0.907	0.904	1
Ifi44	0.00180392	0.231392	0.389	0.241	1
Yy1	0.00182236	0.301037	0.624	0.465	1
Elf1	0.00184917	0.20886	0.677	0.481	1
Ncl	0.00185173	0.270674	0.872	0.77	1
R3hdm1	0.00187079	0.21601	0.465	0.332	1
Hdac2	0.00190313	0.205172	0.398	0.257	1
Smurf1	0.00197269	0.202964	0.341	0.214	1
Rock2	0.0019995	0.30114	0.681	0.535	1
Nme2	0.00207828	-0.246396	0.942	0.914	1
Rapgef5	0.00210791	0.326939	0.757	0.663	1
Ccdc50	0.00216173	0.218233	0.637	0.481	1
Fyttd1	0.00216297	0.297073	0.513	0.39	1
Nmt1	0.00224077	0.256642	0.748	0.572	1
Sec14l1	0.00224384	0.255598	0.504	0.358	1
Tinagl1	0.00226542	0.306313	0.748	0.647	1
Nudcd3	0.00228091	0.204829	0.659	0.492	1
Luzp1	0.0023362	0.219863	0.783	0.652	1
Rnf38	0.00237698	0.231309	0.314	0.187	1
Gbp7	0.00238196	0.285363	0.562	0.417	1
Gng11	0.00240991	0.532826	0.841	0.797	1
Arhgap31	0.00241435	0.308636	0.774	0.647	1
Ier3	0.00244649	0.425806	0.881	0.845	1
Pafah1b1	0.0024591	0.237916	0.752	0.594	1
Ensa	0.00253115	0.257094	0.42	0.289	1
Sorbs2	0.00262741	0.296974	0.761	0.642	1
Psap	0.00267782	-0.453532	0.779	0.802	1
2900026A02Rik	0.00270021	0.231822	0.646	0.513	1
Dnajc1	0.0027122	0.267674	0.5	0.353	1
Mtdh	0.00272752	0.252728	0.81	0.663	1
mt-Nd4l	0.00277633	-0.437767	0.801	0.824	1
Tsc22d4	0.00280529	0.214325	0.509	0.358	1
Eif3c	0.00281115	0.235875	0.748	0.631	1
Commd3	0.00291049	0.234793	0.553	0.412	1
Stk40	0.00296117	0.212782	0.332	0.203	1
Ier2	0.00298022	-0.302538	0.903	0.872	1
Gpatch8	0.00298073	0.213526	0.562	0.412	1
Mapre1	0.0029999	0.249	0.779	0.636	1
Cbx6	0.00301037	0.3113	0.354	0.23	1
Tnrc6b	0.00315467	0.258322	0.588	0.471	1
Eif3j1	0.00318449	0.230109	0.602	0.465	1
Vcl	0.00330286	0.328945	0.416	0.305	1
Gm26917	0.00333559	0.456541	0.469	0.337	1
Ap1s2	0.00342076	0.382051	0.504	0.38	1
Dkc1	0.00345695	0.212167	0.363	0.225	1
Serbp1	0.00358874	0.243096	0.947	0.856	1
Acadsb	0.00365668	0.208839	0.301	0.182	1
Mindy2	0.0036755	0.230262	0.664	0.578	1
Gja1	0.00371338	0.333928	0.456	0.348	1
Zbtb7c	0.00371873	0.268229	0.323	0.214	1
Lmo2	0.00380061	-0.234569	0.876	0.877	1
Luc7l3	0.0038444	0.286089	0.602	0.481	1
Nrp2	0.00387342	0.396645	0.358	0.257	1
Pura	0.00400622	0.21331	0.796	0.642	1
Phlda3	0.00402889	0.278986	0.398	0.267	1
Gm20559	0.00406579	0.227901	0.292	0.171	1
Adgrl4	0.0041084	0.213389	0.903	0.834	1
Ctla2b	0.0041094	0.280237	0.372	0.241	1
Dnm3	0.00411313	0.292265	0.668	0.524	1
Marcksl1	0.00417321	0.276303	0.478	0.342	1
Xiap	0.00418724	0.266017	0.611	0.471	1
Ube3a	0.0042269	0.264058	0.509	0.38	1
Tmem106b	0.00425078	0.333668	0.451	0.332	1
Cobll1	0.00429626	0.269094	0.35	0.235	1
Hspa4	0.00434354	0.216567	0.54	0.422	1
Cmtm8	0.00434861	0.285394	0.456	0.342	1
Hist1h1c	0.00441002	-0.284995	0.186	0.294	1
Crkl	0.00442966	0.252738	0.261	0.155	1
Eng	0.00443897	0.353281	0.854	0.749	1
Kif1c	0.00451878	0.222839	0.407	0.273	1
Snhg12	0.00452706	-0.409776	0.456	0.561	1
Ccnd1	0.00454411	0.27976	0.376	0.246	1
Psme1	0.00464872	0.301334	0.832	0.684	1
Nap1l4	0.00465778	0.272732	0.518	0.39	1
Cdv3	0.00468975	0.202642	0.566	0.449	1
Sptbn1	0.00469777	0.250706	0.947	0.904	1
Gprc5b	0.00470054	0.239351	0.35	0.235	1
Mcts1	0.00488861	0.228576	0.451	0.299	1
Clic4	0.00489284	0.236895	0.916	0.824	1
Kmt2a	0.00502944	0.226935	0.69	0.529	1
Ipo11	0.00503404	0.219356	0.398	0.273	1
Rfc1	0.00511395	0.203494	0.442	0.316	1
Ifnar1	0.00512448	0.224881	0.531	0.39	1
Tpp2	0.00524473	0.200463	0.385	0.251	1
Dennd5a	0.00530581	0.231498	0.473	0.353	1
Acer2	0.00531232	0.24125	0.642	0.513	1
Plod1	0.00532725	0.217406	0.429	0.31	1
Grasp	0.00534998	0.299838	0.65	0.529	1
Asap1	0.00536231	0.249788	0.597	0.455	1
Clip1	0.00537342	0.218052	0.442	0.326	1
Kat6b	0.00540376	0.205646	0.42	0.283	1
Notch4	0.00544151	0.202952	0.571	0.422	1
Fbxl18	0.00545453	-0.304864	0.159	0.262	1
Dync1i2	0.00554802	0.247514	0.867	0.791	1
Uri1	0.00563277	0.296436	0.35	0.23	1
2023-09-07	0.00569999	0.208778	0.823	0.743	1
Bcl6b	0.00587682	0.23454	0.456	0.337	1
Add1	0.00593281	0.219925	0.597	0.471	1
Cdh13	0.00595225	0.278868	0.518	0.39	1
Fermt2	0.00598293	0.280382	0.757	0.642	1
Cemip2	0.00598425	0.27446	0.491	0.364	1
Sox17	0.00639529	-0.284321	0.894	0.872	1
Psip1	0.00639555	0.21731	0.456	0.326	1
Syne1	0.00640436	0.20501	0.558	0.433	1
Ssu2	0.00656631	-0.252911	0.288	0.385	1
U2surp	0.0066067	0.211738	0.606	0.439	1
Map7d1	0.00666105	0.217619	0.628	0.508	1
Map3k1	0.00682859	0.209364	0.442	0.326	1
Akap13	0.00684157	0.314459	0.761	0.684	1
Glyr1	0.00694744	0.254088	0.412	0.283	1
Mef2a	0.00698456	0.227072	0.752	0.642	1
Nostrin	0.00699398	0.204842	0.46	0.332	1
Ptprb	0.00699414	0.255467	0.951	0.888	1
Rapgef4	0.00720909	0.226636	0.544	0.422	1
Hspa1b	0.00763476	-0.448557	0.642	0.684	1
Icam1	0.00763563	0.48834	0.491	0.358	1
Clic5	0.00780211	0.377395	0.77	0.706	1
Ctcf	0.0078167	0.230052	0.628	0.465	1
Scamp2	0.00795932	0.239262	0.407	0.289	1
Ppp1r14b	0.00798203	-0.282944	0.637	0.679	1
Tpr	0.00798685	0.211244	0.752	0.658	1
Fam114a1	0.00807684	0.207557	0.283	0.176	1
Rala	0.00855273	0.212584	0.646	0.481	1
Plxna2	0.00869552	0.266177	0.527	0.401	1
Calcrl	0.00875199	0.207399	0.752	0.652	1
Sod1	0.00895563	0.239076	0.73	0.578	1
Adam15	0.00898266	0.224135	0.783	0.684	1
Klf9	0.00916495	0.251114	0.783	0.663	1
Supt5	0.0091889	0.203658	0.531	0.396	1
Nfkbia	0.00921367	0.208588	0.885	0.77	1
Dnm2	0.00924523	0.203254	0.482	0.348	1
Smc1a	0.00941722	0.225673	0.668	0.54	1
Clock	0.00957907	0.254023	0.469	0.342	1
Strn3	0.00964122	0.223832	0.5	0.396	1
Pgrmc2	0.00966723	0.221188	0.429	0.31	1
Lpp	0.00986984	0.243153	0.628	0.519	1
Ralbp1	0.0102692	0.268106	0.735	0.61	1
Appl1	0.010345	0.233483	0.451	0.337	1
Il6st	0.0103653	0.228487	0.584	0.449	1
Ttc3	0.0103967	0.204635	0.491	0.369	1
Ddx3y	0.0103989	0.27359	0.549	0.428	1
Kank2	0.0107203	0.226203	0.46	0.353	1
Mtmr2	0.0107844	0.249981	0.27	0.171	1
Rhoc	0.0108127	0.252989	0.757	0.684	1
S100a4	0.0109604	-0.429281	0.836	0.818	1
Ipo5	0.0110685	0.222135	0.279	0.176	1
Gfod1	0.0112397	0.28915	0.385	0.267	1
Rassf3	0.0113488	0.222353	0.566	0.449	1
Gstm1	0.0113606	0.25699	0.327	0.225	1
Sra1	0.011383	0.208573	0.544	0.412	1
Imp4	0.0114205	0.247877	0.305	0.209	1
Id1	0.0114253	0.377491	0.774	0.636	1
Irf2bp2	0.0119718	0.252017	0.491	0.369	1
Golim4	0.0120278	0.290055	0.509	0.396	1
Lyz2	0.012169	-0.855918	0.522	0.578	1
Hip1	0.012276	0.221352	0.721	0.604	1
Arid5b	0.0122923	0.254407	0.735	0.62	1
Adam10	0.0125825	0.227026	0.681	0.594	1
Cavin3	0.0125858	0.22447	0.867	0.791	1
Numb	0.0126902	0.206023	0.496	0.385	1
Rps17	0.0128071	-0.207822	0.973	0.957	1
Pim3	0.0129579	0.252767	0.535	0.417	1
Fos	0.0132058	0.203117	0.951	0.92	1
Dtymk	0.0133129	-0.263811	0.221	0.326	1
Tacc1	0.0133862	0.278503	0.708	0.599	1
Iigp1	0.0135305	0.608784	0.496	0.39	1
Cebpd	0.0136779	0.537055	0.743	0.62	1
mt-Atp8	0.0136964	-0.398259	0.659	0.684	1
Ndufv3	0.0137284	0.303701	0.655	0.604	1
Slk	0.0137366	0.213509	0.602	0.492	1
Clu	0.0137752	-0.547325	0.58	0.642	1
Pcnx	0.0139855	0.209276	0.345	0.241	1
Ramp3	0.0140834	0.214376	0.363	0.257	1
Mal	0.0143017	0.286696	0.752	0.647	1
Ctla2a	0.0143575	0.616704	0.748	0.674	1
Dnajb6	0.014366	0.236742	0.73	0.61	1
Ythdc1	0.0144632	0.220496	0.637	0.551	1
Bmyc	0.0145934	-0.294358	0.367	0.449	1
Gbp2	0.0147057	0.341412	0.31	0.203	1
Nudc	0.0149829	-0.378005	0.575	0.594	1
Cap1	0.0150153	0.217712	0.389	0.278	1
Faap20	0.0150982	0.223874	0.314	0.209	1
Yap1	0.0151842	-0.341136	0.27	0.353	1
S100a10	0.0155556	0.347531	0.876	0.85	1
Pgrmc1	0.0158171	-0.288391	0.558	0.62	1
S100g	0.016253	-0.464303	0.181	0.273	1
Smim4	0.0162941	0.212519	0.274	0.176	1
Pcdh17	0.0163188	0.225319	0.788	0.679	1
Fxyd6	0.0163722	0.289975	0.438	0.31	1
Gm12216	0.0166571	0.26747	0.509	0.406	1
Rsad2	0.0167674	0.37874	0.748	0.658	1
Fndc3b	0.0171637	0.230735	0.535	0.428	1
Itm2c	0.0174169	-0.211527	0.712	0.733	1
Gadd45g	0.0176662	-0.310877	0.792	0.818	1
Wwtr1	0.0182165	0.207081	0.633	0.556	1
Rhob	0.0184388	0.225528	0.903	0.829	1
Dtd1	0.018537	0.207978	0.447	0.337	1
Prdx5	0.018705	0.206041	0.686	0.572	1
Kctd12b	0.0194861	0.204097	0.54	0.444	1
Nus1	0.019987	0.260955	0.504	0.401	1
Smndc1	0.0200889	0.206691	0.403	0.289	1
Tubb4b	0.0203255	0.227697	0.677	0.578	1
Nupr1	0.0207076	0.261788	0.487	0.369	1
Pde2a	0.0208784	0.218122	0.553	0.422	1
Ahr	0.0212929	0.244319	0.425	0.321	1
Ndfip1	0.0213609	0.23998	0.761	0.658	1
Slc25a51	0.0218323	0.205705	0.372	0.262	1
Pgm2l1	0.0220491	0.218824	0.283	0.193	1
Fam193a	0.0221007	0.207412	0.385	0.283	1
Zfp467	0.0222102	-0.346391	0.35	0.422	1
Ago2	0.0224911	0.20262	0.42	0.305	1
Ppa2	0.02326	-0.357609	0.173	0.251	1
Lmcd1	0.0233181	-0.488922	0.602	0.626	1
Srsf5	0.0237593	-0.216064	0.774	0.77	1
Actr1b	0.0237611	0.280905	0.314	0.225	1
Pi16	0.0238195	-0.422696	0.686	0.701	1
Fxyd5	0.02421	0.202835	0.951	0.909	1
Srsf11	0.025157	0.234963	0.69	0.572	1
Crispld1	0.0256071	0.249787	0.385	0.289	1
Csde1	0.0260049	0.20748	0.796	0.69	1
Lrif1	0.0262286	0.302304	0.389	0.283	1
Maged1	0.0262947	0.266371	0.381	0.294	1
Atp5c1	0.026378	-0.316758	0.788	0.765	1
Cnbp	0.0267837	-0.228305	0.801	0.786	1
Ldhb	0.0269925	-0.530867	0.398	0.46	1
Jarid2	0.0274709	0.227326	0.438	0.348	1
Nrp1	0.0277029	0.234919	0.717	0.642	1
Klf13	0.0298029	-0.204083	0.765	0.786	1
Pgd	0.0315301	0.212998	0.327	0.241	1
Cuedc1	0.0316	0.213978	0.42	0.321	1
Daam1	0.0318563	0.22663	0.261	0.176	1
Nsd3	0.0318861	0.213803	0.478	0.396	1
Dkk2	0.0322556	-0.38922	0.606	0.636	1
Etfa	0.0325907	-0.37467	0.323	0.39	1
Tiparp	0.0340522	0.204817	0.376	0.283	1
Tcf12	0.0357699	0.242864	0.531	0.433	1
Alox5ap	0.0366726	-0.306711	0.243	0.326	1
Dennd5b	0.0369786	0.201656	0.549	0.476	1
Taok1	0.0374032	0.213379	0.531	0.412	1
Timm50	0.0376081	0.221619	0.283	0.198	1
B3gnt2	0.0389087	0.212329	0.611	0.524	1
Emc10	0.0391591	-0.222293	0.527	0.578	1
Aggf1	0.0394627	-0.289297	0.274	0.353	1
Trim44	0.0404756	0.24054	0.465	0.364	1
2023-09-11	0.0429976	0.208379	0.619	0.529	1
H2-T23	0.046093	0.25198	0.65	0.578	1
Nfe2l2	0.0463604	0.218824	0.739	0.679	1
Snrpd2	0.0468064	-0.243256	0.717	0.727	1
Spop	0.0468448	0.217593	0.743	0.658	1
Mest	0.0470114	0.252944	0.341	0.251	1
Rpl30	0.0481552	-0.215743	1	0.979	1
Tmf1	0.0507391	0.231308	0.465	0.38	1
Tnfaip2	0.0523472	0.215129	0.805	0.765	1
Tdrp	0.0532932	-0.209593	0.195	0.267	1
Glul	0.0537917	-0.254363	0.792	0.829	1
Lgals3bp	0.0545343	0.212589	0.619	0.529	1
Ccdc85b	0.0559395	-0.246854	0.721	0.738	1
Igfbp3	0.0569857	0.449295	0.65	0.615	1
Plac8	0.0604304	-0.460914	0.624	0.626	1
Taldo1	0.0613748	-0.238875	0.637	0.658	1
Chd4	0.0634042	0.231436	0.69	0.615	1
Dbi	0.0635352	-0.281334	0.792	0.759	1
Thbs2	0.0649026	0.202781	0.496	0.396	1
Tagln2	0.065655	0.212157	0.903	0.84	1
Fkbp8	0.0678982	0.218209	0.527	0.439	1
1110004F10Rik	0.0687756	0.200442	0.748	0.652	1
Marcks	0.0687955	-0.273105	0.726	0.717	1
Slco2a1	0.0694291	0.444417	0.376	0.283	1
Abracl	0.0710688	-0.23873	0.522	0.567	1
Cebpb	0.0714164	-0.277473	0.261	0.326	1
Rora	0.0733682	0.230419	0.31	0.246	1
Med28	0.0767406	-0.289905	0.478	0.519	1
Ide	0.0804656	-0.307019	0.394	0.433	1
Mrps33	0.0812095	-0.226534	0.597	0.652	1
Irf2bpl	0.0813481	-0.284942	0.584	0.604	1
Tmem173	0.0823619	-0.278707	0.288	0.348	1
Wwp1	0.0842504	0.216829	0.46	0.385	1
Dazap1	0.0852031	0.206435	0.46	0.364	1
Snrpe	0.0866329	-0.243449	0.854	0.781	1
Fbrsl1	0.090166	-0.240163	0.235	0.289	1
H2afv	0.0923714	-0.245475	0.708	0.727	1
Elob	0.0933724	-0.201501	0.925	0.914	1
Nr4a1	0.0960603	-0.34501	0.677	0.695	1
Nfkbil1	0.097278	-0.215382	0.243	0.305	1
Npnt	0.0981661	0.274847	0.593	0.556	1
Trappc1	0.0998388	-0.207835	0.248	0.305	1
Nuak1	0.106508	-0.335061	0.531	0.54	1
Zswim8	0.113149	-0.212525	0.301	0.364	1
Zfp330	0.113348	-0.213867	0.235	0.294	1
Ssna1	0.113383	-0.201823	0.354	0.406	1
Egln2	0.114654	-0.214352	0.243	0.31	1
Zfp503	0.118605	-0.26707	0.46	0.503	1
Slc50a1	0.118996	-0.263079	0.681	0.679	1
Mt1	0.119179	0.215691	0.394	0.326	1
Atpif1	0.124524	-0.322286	0.779	0.775	1
Cul3	0.125544	0.224873	0.473	0.417	1
Sin3b	0.127184	-0.260062	0.5	0.508	1
Jam2	0.127299	-0.236238	0.863	0.893	1
Rtl8a	0.13182	-0.218888	0.624	0.674	1
Ndufb3	0.144292	-0.206593	0.659	0.668	1
Pold4	0.145841	-0.233302	0.341	0.39	1
Cd24a	0.146667	-0.208223	0.69	0.701	1
Atp2b2	0.149909	-0.202052	0.204	0.251	1
Hspe1	0.150408	-0.331002	0.686	0.647	1
Snhg1	0.151379	-0.273585	0.646	0.62	1
Dnajb9	0.154502	-0.295197	0.54	0.556	1
Rgs3	0.155846	-0.217618	0.46	0.492	1
Zfp36l1	0.162713	-0.29088	0.894	0.882	1
Magi1	0.166259	-0.209012	0.239	0.283	1
Snrpg	0.168805	-0.21272	0.907	0.872	1
Mrps5	0.170494	-0.261804	0.354	0.396	1
Stmn2	0.170752	-0.376325	0.367	0.412	1
Rfk	0.171435	-0.237702	0.655	0.647	1
Cops3	0.172672	-0.249658	0.319	0.358	1
Vsir	0.173473	-0.212149	0.243	0.294	1
Cdk4	0.17536	-0.307353	0.358	0.396	1
Cops4	0.175843	-0.265892	0.336	0.364	1
Mpc1	0.179332	-0.278909	0.513	0.529	1
Fabp4	0.183913	0.289567	0.451	0.38	1
Cavin2	0.188811	0.308183	0.765	0.674	1
Isg15	0.192919	0.440236	0.646	0.583	1
Arl15	0.194128	-0.238162	0.363	0.406	1
Pfdn6	0.1989	-0.213348	0.358	0.401	1
Ckb	0.200641	0.251076	0.482	0.417	1
Gsr	0.205046	-0.205333	0.23	0.273	1
Hadhb	0.205886	-0.291831	0.434	0.481	1
Scin	0.220167	0.20838	0.473	0.422	1
Banf1	0.223752	-0.206236	0.584	0.583	1
Mrps9	0.229384	-0.211343	0.217	0.262	1
Vegfc	0.233273	-0.409144	0.336	0.369	1
Lin7c	0.236864	-0.236531	0.327	0.353	1
Pdzd8	0.241182	0.225778	0.261	0.219	1
Hmgn1	0.252269	-0.208355	0.765	0.722	1
Rps6ka5	0.252385	-0.21127	0.283	0.316	1
Fam181b	0.25311	-0.257881	0.496	0.508	1
Crip1	0.267791	-0.233825	0.956	0.936	1
Ets1	0.29096	-0.216777	0.761	0.717	1
Mcam	0.297236	-0.229627	0.513	0.54	1
H1f0	0.306106	-0.278795	0.58	0.567	1
Fxyd2	0.306463	-0.483006	0.332	0.369	1
Stk11	0.327833	-0.270482	0.314	0.342	1
Nr4a2	0.329782	-0.29908	0.354	0.374	1
Pnpla2	0.331288	-0.309496	0.456	0.476	1
1110008P14Rik	0.338873	-0.314686	0.345	0.358	1
Sec11c	0.345562	-0.210223	0.341	0.374	1
Gngt2	0.348186	-0.244344	0.655	0.647	1
Ssbp3	0.354937	-0.275288	0.274	0.299	1
Fkbp2	0.364662	-0.277431	0.509	0.497	1
Tmcc3	0.394086	0.224339	0.327	0.299	1
Aif1l	0.412252	-0.301111	0.412	0.412	1
BC028528	0.422194	-0.230703	0.442	0.444	1
Apoe	0.433754	-0.264458	0.832	0.765	1
Ugcg	0.445786	-0.21373	0.257	0.267	1
Dab2	0.446107	-0.224407	0.434	0.444	1
Ctsd	0.447301	-0.27512	0.765	0.775	1
Cmtm6	0.451193	-0.210499	0.323	0.342	1
Col18a1	0.4528	0.217028	0.509	0.46	1
Pcmt1	0.452897	-0.238446	0.518	0.508	1
Magoh	0.471971	-0.216079	0.531	0.503	1
0610010K14Rik	0.472455	-0.279364	0.562	0.535	1
Mgll	0.484118	0.21009	0.469	0.455	1
Gm26532	0.494858	-0.210326	0.597	0.583	1
Cldn5	0.505229	-0.255054	0.46	0.46	1
Ciao2b	0.532176	-0.213753	0.522	0.503	1
Lgals3	0.54537	-0.403295	0.323	0.348	1
Slc39a10	0.552106	-0.210381	0.367	0.374	1
Mdh1	0.561302	-0.231512	0.447	0.439	1
Mrpl42	0.60224	-0.222253	0.504	0.476	1
Snhg3	0.605766	-0.253964	0.442	0.428	1
Ecm2	0.617513	-0.200261	0.283	0.299	1
Fut8	0.620684	-0.211482	0.279	0.289	1
Usp4	0.627608	-0.23535	0.27	0.278	1
Ppp6c	0.628002	-0.227664	0.336	0.348	1
Ggta1	0.639115	-0.201469	0.319	0.316	1
Yae1d1	0.649053	-0.212672	0.279	0.283	1
Rps27rt	0.650566	-0.274216	0.664	0.631	1
Cnot7	0.664401	-0.249877	0.274	0.241	1
Setx	0.674326	-0.212801	0.332	0.332	1
Nae1	0.686195	-0.213739	0.367	0.364	1
Tjp2	0.724458	-0.214878	0.438	0.428	1
Tbcel	0.75343	-0.236214	0.283	0.283	1
Cdc42bpa	0.808344	-0.263533	0.487	0.455	1
Jag1	0.831837	-0.38694	0.575	0.535	1
Hbegf	0.842688	-0.241545	0.602	0.551	1
Stx5a	0.84321	-0.217443	0.301	0.278	1
Mcee	0.878474	-0.201813	0.345	0.321	1
Adgre5	0.899752	-0.214341	0.571	0.524	1
Dpy30	0.927202	-0.232415	0.442	0.412	1
Aqp1	0.938491	0.761192	0.283	0.294	1
Atp13a3	0.958881	-0.205814	0.527	0.492	1
Zbtb4	0.982443	-0.246686	0.438	0.422	1

## Sheet: Hallmark_GSEA_EC1
GSEA EC1(mRECs) cluster : HALLMARK gene sets enriched in PHDT iEC mouse
NAME	GS<br> follow link to MSigDB	SIZE	ES	NES	NOM p-val	FDR q-val	FWER p-val	RANK AT MAX	LEADING EDGE
HALLMARK_HYPOXIA	HALLMARK_HYPOXIA	42	0.610334	3.56097	0	0	0	80	tags=62%, list=13%, signal=66%
HALLMARK_GLYCOLYSIS	HALLMARK_GLYCOLYSIS	28	0.635106	3.21248	0	0	0	80	tags=64%, list=13%, signal=70%
HALLMARK_MTORC1_SIGNALING	HALLMARK_MTORC1_SIGNALING	22	0.63144	2.87563	0	0	0	80	tags=64%, list=13%, signal=70%
HALLMARK_EPITHELIAL_MESENCHYMAL_TRANSITION	HALLMARK_EPITHELIAL_MESENCHYMAL_TRANSITION	23	0.459638	2.12664	0.00240096	0.00611505	0.02	129	tags=57%, list=21%, signal=69%
HALLMARK_KRAS_SIGNALING_UP	HALLMARK_KRAS_SIGNALING_UP	17	0.419143	1.78655	0.0141026	0.0461041	0.18	132	tags=53%, list=21%, signal=65%
