# Supplementary material for: Postischemic inactivation of HIF prolyl hydroxylases in endothelium promotes maladaptive kidney repair by inducing glycolysis
Source: J Clin Invest. 2024 Dec 2;135(3):e176207. doi: 10.1172/JCI176207 (PMC11785929; doi:10.1172/JCI176207)
Supplement: Supplemental data set 4 [file jci-135-176207-s014.xlsx]

## Sheet: Human AKI vs Control_Hallmark
Enrichr: MSigDB Hallmark 2020 analysis using all significantly (q <0.05) upregulated genes in AKI patients as comapred to control groups
Term	Overlap	P-value	Adjusted P-value	Old P-value	Old Adjusted P-value	Odds Ratio	Combined Score	Genes
Interferon Gamma Response	20/200	4.71645e-14	2.02808e-12	0	0	11.2291	344.566	IFITM3;CDKN1A;IFITM2;IL4R;VCAM1;HLA-B;TNFAIP3;ISG15;HLA-A;HIF1A;BST2;SOCS3;MT2A;PLSCR1;IFI27;NAMPT;PDE4B;SERPING1;B2M;LY6E
Hypoxia	19/200	5.26975e-13	1.133e-11	0	0	10.5538	298.372	ERO1A;CDKN1A;HSPA5;IGFBP3;SERPINE1;STC1;TNFAIP3;SLC2A3;ENO1;FOSL2;MT2A;LDHA;P4HA1;DDIT4;PLIN2;ANGPTL4;GAPDH;MT1E;TGM2
mTORC1 Signaling	17/200	5.45845e-11	7.82378e-10	0	0	9.24388	218.445	ERO1A;CDKN1A;HSPA5;TXNRD1;STC1;SLC2A3;ENO1;HSP90B1;DHFR;LDHA;P4HA1;PRDX1;NAMPT;DDIT4;CD9;PPIA;GAPDH
TNF-alpha Signaling via NF-kB	14/200	3.45375e-08	2.97022e-07	0	0	7.37634	126.735	CDKN1A;CEBPB;CEBPD;SERPINE1;TNFAIP3;SLC2A3;SAT1;FOSL2;EIF1;SOCS3;MARCKS;BCL6;NAMPT;PDE4B
Epithelial Mesenchymal Transition	14/200	3.45375e-08	2.97022e-07	0	0	7.37634	126.735	IL32;SPARC;NNMT;VCAM1;IGFBP3;SERPINE1;TNFAIP3;SAT1;LGALS1;SPP1;TIMP1;VIM;PPIB;TGM2
Interferon Alpha Response	9/97	9.83309e-07	7.04705e-06	0	0	9.82716	135.933	IFITM3;BST2;PLSCR1;IFITM2;IL4R;IFI27;ISG15;B2M;LY6E
Glycolysis	11/200	1.08061e-05	6.48473e-05	0	0	5.61855	64.2504	ERO1A;LDHA;PKM;HSPA5;P4HA1;IGFBP3;DDIT4;STC1;ENO1;ANGPTL4;PPIA
Androgen Response	8/100	1.20646e-05	6.48473e-05	0	0	8.31321	94.1491	ADAMTS1;ACTN1;DBI;SAT1;B2M;ELL2;MYL12A;FKBP5
Coagulation	9/138	1.80722e-05	8.63451e-05	0	0	6.68985	73.0607	F8;SPARC;VWF;SERPINE1;SERPING1;CD9;TIMP1;PRSS23;DUSP6
Complement	10/200	6.12568e-05	0.000219503	0	0	5.05573	49.0428	PLSCR1;F8;CEBPB;HSPA5;SERPINE1;SERPING1;TNFAIP3;TIMP1;PFN1;DUSP6
p53 Pathway	10/200	6.12568e-05	0.000219503	0	0	5.05573	49.0428	CDKN1A;HINT1;CD81;ZBTB16;DDIT4;RPL36;STOM;SAT1;RPS12;S100A10
KRAS Signaling Up	10/200	6.12568e-05	0.000219503	0	0	5.05573	49.0428	ERO1A;SLPI;GYPC;IGFBP3;SPP1;SPARCL1;TNFAIP3;ANGPTL4;TFPI;DUSP6
IL-2/STAT5 Signaling	9/199	0.00030239	0.000963668	0	0	4.52796	36.6936	IFITM3;PLSCR1;IL4R;P4HA1;CD81;SPP1;PLIN2;SLC2A3;TGM2
Inflammatory Response	9/200	0.000313752	0.000963668	0	0	4.50402	36.3335	BST2;CDKN1A;IL4R;SERPINE1;NAMPT;PDE4B;TIMP1;HIF1A;LY6E
Unfolded Protein Response	6/113	0.00136675	0.00343903	0	0	5.30527	34.9899	ERO1A;RPS14;CEBPB;HSPA5;DDIT4;HSP90B1
Apical Junction	8/200	0.00143959	0.00343903	0	0	3.96319	25.9327	CLDN5;VCAM1;VWF;ACTN1;ICAM2;PFN1;MYL12B;ACTG1
Myc Targets V1	8/200	0.00143959	0.00343903	0	0	3.96319	25.9327	LDHA;RPL34;RPLP0;RPS6;RPS3;RPL14;RPS2;PPIA
Allograft Rejection	8/200	0.00143959	0.00343903	0	0	3.96319	25.9327	SRGN;RPS9;IL4R;RPS19;HLA-A;TIMP1;B2M;HIF1A
Reactive Oxygen Species Pathway	4/49	0.00185258	0.00419268	0	0	8.35598	52.5689	GPX3;PRDX1;TXNRD1;FTL
Adipogenesis	7/200	0.00585699	0.0119929	0	0	3.43298	17.6459	BCL6;GPX3;UBC;SPARCL1;STOM;PLIN2;ANGPTL4
Myogenesis	7/200	0.00585699	0.0119929	0	0	3.43298	17.6459	CDKN1A;SPARC;GPX3;IGFBP3;IGFBP7;CRYAB;CNN3
Angiogenesis	3/36	0.00665041	0.0129985	0	0	8.51056	42.6641	SPP1;STC1;TIMP1
Cholesterol Homeostasis	4/74	0.00818029	0.0152936	0	0	5.3649	25.7838	PLSCR1;CD9;S100A11;ACTG1
PI3K/AKT/mTOR Signaling	4/105	0.0263644	0.0472362	0	0	3.7124	13.4973	CDKN1A;CFL1;PFN1;HSP90B1
Apoptosis	5/161	0.0296853	0.0510587	0	0	3.01037	10.5878	IFITM3;CDKN1A;GPX3;TIMP1;SAT1
Oxidative Phosphorylation	5/200	0.0641778	0.10614	0	0	2.40351	6.60027	LDHA;ATP6V0E1;NDUFA4;PDK4;ATP5F1E
IL-6/JAK/STAT3 Signaling	3/87	0.0666541	0.106153	0	0	3.3348	9.03143	SOCS3;IL4R;CD9
Estrogen Response Early	4/200	0.167241	0.256835	0	0	1.90379	3.40458	UGCG;PRSS23;TGM2;FKBP5
UV Response Dn	3/144	0.200394	0.297135	0	0	1.98094	3.18431	SERPINE1;TFPI;MT1E
Fatty Acid Metabolism	3/158	0.239516	0.343306	0	0	1.80073	2.57349	LDHA;LGALS1;S100A10
Protein Secretion	2/96	0.27431	0.380495	0	0	1.97631	2.55636	CD63;ATP1A1
Pancreas Beta Cells	1/40	0.349964	0.420159	0	0	2.37715	2.49583	SRP14
Mitotic Spindle	3/199	0.358618	0.420159	0	0	1.42108	1.45731	MARCKS;PXN;RAPGEF5
G2-M Checkpoint	3/200	0.361532	0.420159	0	0	1.41379	1.4384	MT2A;MARCKS;HIF1A
Estrogen Response Late	3/200	0.361532	0.420159	0	0	1.41379	1.4384	CD9;PRSS23;FKBP5
Xenobiotic Metabolism	3/200	0.361532	0.420159	0	0	1.41379	1.4384	MT2A;SERPINE1;PDK4
heme Metabolism	3/200	0.361532	0.420159	0	0	1.41379	1.4384	GYPC;ACKR1;ELL2
TGF-beta Signaling	1/54	0.441046	0.499078	0	0	1.74798	1.43091	SERPINE1
UV Response Up	2/158	0.505832	0.557713	0	0	1.18711	0.809073	GPX3;HYAL2
Pperoxisome	1/104	0.674274	0.724845	0	0	0.897169	0.353591	PRDX1
DNA Repair	1/150	0.802045	0.841169	0	0	0.618742	0.136488	PDE4B
E2F Targets	1/200	0.884946	0.884946	0	0	0.462099	0.0564818	CDKN1A
KRAS Signaling Dn	1/200	0.884946	0.884946	0	0	0.462099	0.0564818	ZBTB16
