# Supplementary material for: Postischemic inactivation of HIF prolyl hydroxylases in endothelium promotes maladaptive kidney repair by inducing glycolysis
Source: J Clin Invest. 2024 Dec 2;135(3):e176207. doi: 10.1172/JCI176207 (PMC11785929; doi:10.1172/JCI176207)
Supplement: Supplemental data set 5 [file jci-135-176207-s015.xlsx]

## Sheet: Hallmark_MØ1
Enrichr: MSigDB Hallmark 2020 analysis using all significantly (q <0.05) upregulated genes in MØ1 of PHDT iEC mouse as compared to MØ1 cluster of Cre- control. The datasheet is showing Top 10 pathways
Term	Overlap	P-value	Adjusted P-value	Old P-value	Old Adjusted P-value	Odds Ratio	Combined Score	Genes
Hypoxia	7/200	0.000206447	0.00392249	0	0	6.31891	53.6189	SLC6A6;HSPA5;DUSP1;CXCR4;RBPJ;CP;HK2
Inflammatory Response	7/200	0.000206447	0.00392249	0	0	6.31891	53.6189	LYN;ABCA1;ADGRE1;P2RX4;EBI3;STAB1;LY6E
TNF-alpha Signaling via NF-kB	6/200	0.00131806	0.0100172	0	0	5.34075	35.4177	ABCA1;CEBPB;B4GALT1;DUSP1;ETS2;NFE2L2
Complement	6/200	0.00131806	0.0100172	0	0	5.34075	35.4177	LYN;CEBPB;ITGAM;HSPA5;CP;CTSD
mTORC1 Signaling	6/200	0.00131806	0.0100172	0	0	5.34075	35.4177	SLC6A6;HSPA5;NMT1;CXCR4;HK2;HSP90B1
Unfolded Protein Response	4/113	0.00480083	0.0304052	0	0	6.25467	33.3935	CEBPB;HSPA5;KIF5B;HSP90B1
UV Response Dn	4/144	0.0111221	0.0603773	0	0	4.86207	21.8736	NRP1;NIPBL;DUSP1;ATRX
Hedgehog Signaling	2/36	0.0196911	0.0772353	0	0	9.89332	38.8569	NRP1;ETS2
Protein Secretion	3/96	0.0200952	0.0772353	0	0	5.45547	21.316	ABCA1;DST;RAB14
Apical Surface	2/44	0.028666	0.0772353	0	0	8.00565	28.4364	LYN;B4GALT1
