# Supplementary material for: Postischemic inactivation of HIF prolyl hydroxylases in endothelium promotes maladaptive kidney repair by inducing glycolysis
Source: J Clin Invest. 2024 Dec 2;135(3):e176207. doi: 10.1172/JCI176207 (PMC11785929; doi:10.1172/JCI176207)
Supplement: Supporting data values [file jci-135-176207-s017.xlsx]

## Sheet: Fig. 1B
Injury Score			Picro-Sirius red+ve area
Cre- IR	PHD2iEC IR		Cre- IR	PHD2iEC IR
2.6	2.4		34.062	31.868
2.7	3.3		34.512	53.094
3.2	3.5		41.494	37.984
3.1	2.7		37.56	34.692
1.4	3.4		40.622	20.884
2.4	1		40.766	25.054
3	2.2		43.386	35.95
3.1			28.352

## Sheet: Fig. 1C
	Cre-CTL								PHD2iEC CTL								Cre- IR								PHD2iEC IR
Loxl2	0.455224	0.199084	0.152707	0.235427	0.139392	0.07923	0.063842	0.043916	0.285507	0.087872	0.520086	0.209102	0.05819	0.045147	0.078829	0.081681	2.26468	1.00314	1.69127	2.41373	0.755859	0.250824	0.341644	0.457934	1.98884	1.34949	4.23693	0.976674	0.094955	0.514316	1.71548	0.982412
Tgfb1	0.19608	0.135748	0.1682	0.16469	0.053897	0.021337	0.027119	0.030817	0.13868	0.054599	0.348502	0.090592	0.028889	0.021232	0.036506	0.027629	4.11079	1.68056	7.03812	4.86599	0.946558	0.466012	0.662473	1.16316	2.47526	5.16228	12.9225	1.72117	0.097229	0.46157	3.96367	1.68196
Acta2	0.481336	0.222722	0.293221	0.375882	0.200567	0.370782	0.159501	0.687792	0.491842	0.215124	0.520795	0.253566	0.550394	0.244067	0.314731	0.386369	1.52422	0.964225	1.37772	1.57945	0.614354	0.444927	0.848018	1.36199	1.368	1.18767	2.72152	0.846148	0.265138	2.43127	1.67964	1.39782

## Sheet: Fig. 3B
Injury Score			Picro-Sirius red+ve area
Cre- IR	PHDTiEC IR		Cortex		Medulla
2.6	3.8		Cre- IR	PHDTiEC IR	Cre- IR	PHDTiEC IR
3.1	4		7.402	15.79	16.972	27.42
2.2	3.9		8.712	18.17	12.824	29.52
2.4	3.8		11.67	17.964	15.298	29.426
3.3	4		12.116	17.828	19.888	25.564
3.375	3.9		10.836	20.036	15.552	34.7774
	3.9		11.91	22.65	25.566	33.5
	3.9

## Sheet: Fig. 3C
	Cre- CTL						PHDTiEC CTL								Cre- IR						PHDTiEC IR
Loxl2	0.166335	0.175031	0.394523	0.129971	1.01297	0.187454	0.207091	0.15467	0.289516	0.417196	0.368757	0.274047	0.218837	0.349115	1.0234	0.879111	1.87119	0.64216	1.32305	0.969407	1.37042	1.32745	1.27751	2.78851	1.09654	2.15675	1.67312	1.14143
Tgfb1	0.10687	0.052042	0.022834	0.045639	0.186777	0.088976	0.074974	0.070118	0.125245	0.091698	0.225146	0.39093	0.085528	0.143597	1.74823	1.01819	2.73146	0.885458	2.15432	1.90423	2.70008	2.52217	1.97923	2.03097	3.2353	3.50822	5.19341	1.80248
Acta2	0.301094	0.404865	0.374812	0.134223	0.533731	0.526602	0.547785	0.264275	0.452163	0.620594	0.622001	1.06456	0.399472		1.05899	0.697031	1.16716	0.690891	1.1187	0.820308	3.599	0.734261	0.892816	1.21034	1.6069	2.64007	1.1428	1.00517

## Sheet: Fig. 3D
EMCN+ve area (%)
Cre- IR	PHDTiEC IR
4.40175	2.131
3.1416	2.3055
2.96925	2.6205
3.03767	1.6504

## Sheet: Fig. 3F
BUN levels	Cre-							PHDTiEC
Pre IRI (Day -1)	19.83	21.04	29.49	23.15	21.84	21.4	25.18	24.66	25.35	22.07	23.87	22.71	35.52	31.88
Post IRI Day 1	80.18	64.83	120.53	108.02	115.44	93.31	61.14	76.39	85.7	113.98	108.74	87.05	60.12	122.57
Post IRI Day 7	48.77	34.36	37.99	41.61	31.37	28.65	35.37	42.07	42.8	51.97	39.53	32.97	23.04	87.7
Post IRI Day 14	33.61	24.16	37.45	37.29	26.57	31.37	41.13	42.09	37.93	44.49	50.89	46.89	29.61	76.01
GFR on day 14
Cre- IR	PHDTiEC IR
0.902823	0.539236
0.647189	0.716493
0.621024	0.753685
0.825532	0.60137
0.883662	0.572565
0.801842	0.621665
0.992505	0.358492

## Sheet: Fig. 3G
Acta2				Loxl2
Cre- IR	PHDTiEC IR			Cre- IR	PHDTiEC IR
0.644397	1.31068			0.692005	1.1796
0.584318	1.31424			0.706955	0.919606
0.74194	1.29043			0.828391	1.51383
0.684089	1.48882			0.568793	1.46269
1.26097	1.12105			0.823392	1.43383
0.990148	0.840733			0.955012	0.766954
0.6697	0.965259			0.96625	0.880922

## Sheet: Fig. 6C
Leukocyte			Myeloid cells			Granulocytes			Monocytes			Macrophages			T cells
Cre- IR	PHDTiEC IR		Cre- IR	PHDTiEC IR		Cre- IR	PHDTiEC IR		Cre- IR	PHDTiEC IR		Cre- IR	PHDTiEC IR		Cre- IR	PHDTiEC IR
23.2	20.2		78.7	74.6		76.7	19.2		1.97	5.48		17.4	54.8		4.83	12.4
27.8	13.4		78.52	85.2		85.5	50.1		3.04	2.45		9.62	38.5		4.12	6.14
12.2	23.3		88.7	91.1		77.2	86		2.69	1.41		15.2	11.7		5.26	4.97
30.4	22.7		94.5	86.2		87.7	29.8		2.68	4.7		15	58.8		2.86	4.98
	10.7			81.6			42.7			3.83			44.3			8.31

## Sheet: Fig. 7B
Injury Score			Picro-Sirius red+ve area
Cre- IR	ARNTiEC IR		Cre- IR	ARNTiEC IR
3.5	3.3		28.79	17.28
3.3	2.7		25.19	5.806
3.9	3.5		24.662	18.822
3	1.5		25.776	19.484
3	3.6		22.162	16.89
3	2.4		27.622	16.824
4	2.6		24.99	19.898
3.8	3.6			21.824
3.5	1

## Sheet: Fig. 7C
	Cre- CTL							ARNTiEC CTL						Cre- IR							ARNTiEC IR
Acta2	0.24	0.19	0.198	0.488	0.452	0.361	0.288	0.265	0.123	0.178	0.302	0.316	0.179	2.074	2.044	1.34	2.945	3.521	2.286	3.004	2.955	1.115	1.355	1.199	1.305	1.608
Loxl2	0.11	0.109	0.105	0.254	0.207	0.196	0.174	0.164	0.085	0.133	0.229	0.136	0.129	2.771	1.703	1.224	2.736	4.047	2.944	2.981	1.814	1.037	1.382	1.385	2.226	1.938
Tgfb1	0.086	0.082	0.113	0.25	0.172	0.166	0.1	0.178	0.119	0.101	0.204	0.083	0.14	5.452	3.025	1.451	4.996	6.886	2.235	3.199	2.895	1.194	3.099	1.952	2.445	3.069
Havcr1	0.035	0.035	0.053	0.061	0.053	0.036	0.033	0.03	0.022	0.026	0.065	0.032	0.034	3.04	6.99	3.18	2.44	2.583	2.015	1.476	0.27	2.244	1.508	1.43	1.104	0.523

[truncated: 18 more sheets: Fig. 8D, Fig. 8E, Fig. 9B, Fig. 9C, Fig. 9D, Fig. 9E, Suppl.Fig. 1C, Suppl.Fig. 3C, Suppl.Fig. 3D, Suppl.Fig. 4A, Suppl.Fig. 5B, Suppl.Fig. 5C, Suppl.Fig. 12B, Suppl.Fig. 12C, Suppl.Fig. 13A, Suppl.Fig. 13B, Suppl.Fig. 14B, Suppl.Fig. 15B]
